# Supplementary material for: Differential Expression of Long Non-Coding RNA (lncRNA) in Mediterranean Mussel (Mytilus galloprovincialis) Hemocytes under Immune Stimuli
Source: Genes (Basel). 2021 Sep 9;12(9):1393. doi: 10.3390/genes12091393 (PMC8468332; doi:10.3390/genes12091393)
Supplement: Supplementary file 1 [file genes-12-01393-s001.zip]

Archive with 6 entries (6 files):
- Supplementary Table S3_Neighbouring genes.xlsx
- __MACOSX/._Supplementary Table S3_Neighbouring genes.xlsx
- Supplementary Table S1_primers validacion.xlsx
- __MACOSX/._Supplementary Table S1_primers validacion.xlsx
- Supplementary Table S2_Differential expression analyses.xlsx
- __MACOSX/._Supplementary Table S2_Differential expression analyses.xlsx
