# Supplementary material for: Differential Expression of Long Non-Coding RNA (lncRNA) in Mediterranean Mussel (Mytilus galloprovincialis) Hemocytes under Immune Stimuli
Source: Genes (Basel). 2021 Sep 9;12(9):1393. doi: 10.3390/genes12091393 (PMC8468332; doi:10.3390/genes12091393)
Supplement: Supplementary file 1 [file genes-12-01393-s001.zip › Supplementary Table S3_Neighbouring genes.xlsx]

## Sheet: LPS_lncRNA_neighbour_genes
Lnc_lps1_contig_138610 mg10_s01029 Lnc_lps1_contig_138610 complement(54604..54857)	MGAL_10B065648
Lnc_lps1_contig_161937 mg10_s00065 Lnc_lps1_contig_161937 complement(57433..57750)	MGAL_10B057009	Tyrosine-protein phosphatase non-receptor type 4		PTPN4
Lnc_lps1_contig_64026 mg10_s00697 Lnc_lps1_contig_64026 336403..336725	MGAL_10B054152
Lnc_lps1_contig_64026 mg10_s00697 Lnc_lps1_contig_64026 336403..336725	MGAL_10B075603
Lnc_lps1_contig_98070 mg10_s01749 Lnc_lps1_contig_98070 complement(173885..174481)	MGAL_10B087486	large subunit ribosomal protein L7Ae	60S ribosomal protein L7a	RPL7A
Lnc_lps1_contig_98070 mg10_s01749 Lnc_lps1_contig_98070 complement(173885..174481)	MGAL_10B083887
Lnc_lps1_contig_85285 mg10_s06646 Lnc_lps1_contig_85285 3075..3401	MGAL_10B069710
Lnc_lps1_contig_113337 mg10_s00957 Lnc_lps1_contig_113337 complement(215646..215989)	MGAL_10B086664	Putative ZDHHC-type palmitoyltransferase 4		ZDHHC4
Lnc_lps1_contig_113337 mg10_s00957 Lnc_lps1_contig_113337 complement(215646..215989)	MGAL_10B027234
Lnc_lps1_contig_113337 mg10_s00957 Lnc_lps1_contig_113337 complement(215646..215989)	MGAL_10B074272
Lnc_lps1_contig_163278 mg10_s00091 Lnc_lps1_contig_163278 complement(292854..293112)	MGAL_10B053319	Ataxin-1		ATXN1
Lnc_lps1_contig_20046 mg10_s00586 Lnc_lps1_contig_20046 209531..209818	MGAL_10B092237
Lnc_lps1_contig_20046 mg10_s00586 Lnc_lps1_contig_20046 209531..209818	MGAL_10B045597	Small subunit ribosomal protein S35	28S ribosomal protein S35, mitochondrial	MRPS35
Lnc_lps1_contig_40575 mg10_s03315 Lnc_lps1_contig_40575 72752..73028	MGAL_10B061518	Tyrosine-protein kinase Tec		TEC
Lnc_lps1_contig_5865 mg10_s00004 Lnc_lps1_contig_5865 830077..830604	MGAL_10B071480	Focal adhesion kinase 1		PTK2
Lnc_lps1_contig_14485 mg10_s05978 Lnc_lps1_contig_14485 complement(55207..55782)	MGAL_10B042320	Lymphocyte cytosolic protein 2	B-cell linker protein	LCP2
Lnc_lps1_contig_4897 mg10_s03560 Lnc_lps1_contig_4897 110436..110736	MGAL_10B091645	Adhesion G protein-coupled receptor L3		ADGRL3
Lnc_lps1_contig_2201 mg10_s00391 Lnc_lps1_contig_2201 41093..41554	MGAL_10B017501	Irregular chiasm C-roughest protein		RST
Lnc_lps1_contig_2201 mg10_s00391 Lnc_lps1_contig_2201 41093..41554	MGAL_10B036012	NF-kappa-B inhibitor zeta	Nuclear factor NF-kappa-B p105 subunit	NFKB1
Lnc_lps1_contig_887 mg10_s01133 Lnc_lps1_contig_887 109784..110596	MGAL_10B022099	Lysine-specific demethylase 6A		KDM6A
Lnc_lps1_contig_31652 mg10_s00053 Lnc_lps1_contig_31652 236011..236363	MGAL_10B081106
Lnc_lps1_contig_31652 mg10_s00053 Lnc_lps1_contig_31652 236011..236363	MGAL_10B057752	Retinol dehydrogenase 13		RDH13
Lnc_lps1_contig_31652 mg10_s00053 Lnc_lps1_contig_31652 236011..236363	MGAL_10B018188	Fasciculation and elongation protein zeta-2		FEZ2
Lnc_lps1_contig_13721 mg10_s00846 Lnc_lps1_contig_13721 complement(304853..305939)	MGAL_10B012471	Protein vein	Epidermal growth factor-like protein	VN
Lnc_lps1_contig_30302 mg10_s03315 Lnc_lps1_contig_30302 73560..73786	MGAL_10B061518	Tyrosine-protein kinase Tec		TEC
Lnc_lps1_contig_35647 mg10_s01736 Lnc_lps1_contig_35647 complement(19190..19505)	MGAL_10B011344
Lnc_lps1_contig_35647 mg10_s01736 Lnc_lps1_contig_35647 complement(19190..19505)	MGAL_10B012671	Peptidoglycan recognition protein 1		PGLYRP1
Lnc_lps1_contig_52916 mg10_s00174 Lnc_lps1_contig_52916 complement(160960..161423)	MGAL_10B021136	Cholesterol 7-alpha-monooxygenase		CYP7A1
Lnc_lps1_contig_13967 mg10_s03560 Lnc_lps1_contig_13967 109557..110492	MGAL_10B091645	Adhesion G protein-coupled receptor L3		ADGRL3
Lnc_lps1_contig_40219 mg10_s05281 Lnc_lps1_contig_40219 63567..64056	MGAL_10B034018	Peptidoglycan recognition protein 1		PGLYRP1
Lnc_lps1_contig_47802 mg10_s00380 Lnc_lps1_contig_47802 complement(185233..185764)	MGAL_10B052408	Glutathione S-transferase Mu 3		GSTM3
Lnc_lps1_contig_47802 mg10_s00380 Lnc_lps1_contig_47802 complement(185233..185764)	MGAL_10B031774	Glutathione S-transferase Mu 3		GSTM3
Lnc_lps1_contig_47802 mg10_s00380 Lnc_lps1_contig_47802 complement(185233..185764)	MGAL_10B019111	ADP-ribosylation factor-like protein 8A		ARL8A
Lnc_lps1_contig_24365 mg10_s00280 Lnc_lps1_contig_24365 336339..336823	MGAL_10B052391	Peptidoglycan recognition protein 1		PGLYRP1
Lnc_lps1_contig_24365 mg10_s00280 Lnc_lps1_contig_24365 336339..336823	MGAL_10B090434	Eukaryotic translation initiation factor 2-alpha kinase 3		EIF2AK3
Lnc_lps1_contig_23924 mg10_s05281 Lnc_lps1_contig_23924 complement(68629..70557)	MGAL_10B034018	Peptidoglycan recognition protein 1		PGLYRP1
Lnc_lps1_contig_23924 mg10_s05281 Lnc_lps1_contig_23924 complement(68629..70557)	MGAL_10B010985	TNF receptor-associated factor 6-A	E3 ubiquitin-protein ligase TRAF6	TRAF6
Lnc_lps1_contig_23924 mg10_s05281 Lnc_lps1_contig_23924 complement(68629..70557)	MGAL_10B047133	Autocrine proliferation repressor protein A		APRA
Lnc_lps1_contig_23924 mg10_s05281 Lnc_lps1_contig_23924 complement(68629..70557)	MGAL_10B042105	Cleavage and polyadenylation specificity factor subunit 4		CPSF4
Lnc_lps1_contig_23924 mg10_s05281 Lnc_lps1_contig_23924 complement(68629..70557)	MGAL_10B010985	TNF receptor-associated factor 6-A	E3 ubiquitin-protein ligase TRAF6	TRAF6
Lnc_lps1_contig_23924 mg10_s05281 Lnc_lps1_contig_23924 complement(68629..70557)	MGAL_10B012471	Protein vein	Epidermal growth factor-like protein	VN
Lnc_lps1_contig_23924 mg10_s05281 Lnc_lps1_contig_23924 complement(68629..70557)	MGAL_10B047133	Autocrine proliferation repressor protein A		APRA
Lnc_lps1_contig_23924 mg10_s05281 Lnc_lps1_contig_23924 complement(68629..70557)	MGAL_10B042105	Cleavage and polyadenylation specificity factor subunit 4		CPSF4
Lnc_lps1_contig_23924 mg10_s05281 Lnc_lps1_contig_23924 complement(68629..70557)	MGAL_10B016479
Lnc_lps1_contig_23924 mg10_s05281 Lnc_lps1_contig_23924 complement(68629..70557)	MGAL_10B062094
Lnc_lps1_contig_23924 mg10_s05281 Lnc_lps1_contig_23924 complement(68629..70557)	MGAL_10B004185
Lnc_lps1_contig_23924 mg10_s05281 Lnc_lps1_contig_23924 complement(68629..70557)	MGAL_10B081106
Lnc_lps1_contig_23924 mg10_s05281 Lnc_lps1_contig_23924 complement(68629..70557)	MGAL_10B057752	Retinol dehydrogenase 13		RDH13
Lnc_lps1_contig_23924 mg10_s05281 Lnc_lps1_contig_23924 complement(68629..70557)	MGAL_10B018188	Fasciculation and elongation protein zeta-2		FEZ2
Lnc_lps1_contig_23924 mg10_s05281 Lnc_lps1_contig_23924 complement(68629..70557)	MGAL_10B068966	Ficolin	Fibrinogen C domain-containing protein 1	FIBCD1
Lnc_lps1_contig_23924 mg10_s05281 Lnc_lps1_contig_23924 complement(68629..70557)	MGAL_10B031505	CASP2 and RIPK1 domain containing adaptor with death domain		CRADD
Lnc_lps1_contig_23924 mg10_s05281 Lnc_lps1_contig_23924 complement(68629..70557)	MGAL_10B003891	Protein SSUH2 homolog		SSUH2
Lnc_lps1_contig_23924 mg10_s05281 Lnc_lps1_contig_23924 complement(68629..70557)	MGAL_10B043997
Lnc_lps1_contig_23924 mg10_s05281 Lnc_lps1_contig_23924 complement(68629..70557)	MGAL_10B006096
Lnc_lps1_contig_23924 mg10_s05281 Lnc_lps1_contig_23924 complement(68629..70557)	MGAL_10B071480	Focal adhesion kinase 1		PTK2
Lnc_lps1_contig_23924 mg10_s05281 Lnc_lps1_contig_23924 complement(68629..70557)	MGAL_10B059561
Lnc_lps1_contig_23924 mg10_s05281 Lnc_lps1_contig_23924 complement(68629..70557)	MGAL_10B078289
Lnc_lps1_contig_23924 mg10_s05281 Lnc_lps1_contig_23924 complement(68629..70557)	MGAL_10B077278	ATP-binding cassette sub-family F member 2		ABCF2
Lnc_lps1_contig_23924 mg10_s05281 Lnc_lps1_contig_23924 complement(68629..70557)	MGAL_10B057948
Lnc_lps1_contig_23924 mg10_s05281 Lnc_lps1_contig_23924 complement(68629..70557)	MGAL_10B091535	Eukaryotic translation initiation factor 5B		EIF5B
Lnc_lps1_contig_23924 mg10_s05281 Lnc_lps1_contig_23924 complement(68629..70557)	MGAL_10B061209
Lnc_lps1_contig_23924 mg10_s05281 Lnc_lps1_contig_23924 complement(68629..70557)	MGAL_10B022316	Retrovirus-related Pol polyprotein from transposon 297
Lnc_lps1_contig_23924 mg10_s05281 Lnc_lps1_contig_23924 complement(68629..70557)	MGAL_10B073861
Lnc_lps1_contig_23924 mg10_s05281 Lnc_lps1_contig_23924 complement(68629..70557)	MGAL_10B032918
Lnc_lps1_contig_23924 mg10_s05281 Lnc_lps1_contig_23924 complement(68629..70557)	MGAL_10B026984
Lnc_lps1_contig_23924 mg10_s05281 Lnc_lps1_contig_23924 complement(68629..70557)	MGAL_10B076428	Fanconi anemia core complex-associated protein 24		FAAP24
Lnc_lps1_contig_23924 mg10_s05281 Lnc_lps1_contig_23924 complement(68629..70557)	MGAL_10B034566	Dual specificity mitogen-activated protein kinase kinase 6		MAP2K6
Lnc_lps1_contig_23924 mg10_s05281 Lnc_lps1_contig_23924 complement(68629..70557)	MGAL_10B073029
Lnc_lps1_contig_23924 mg10_s05281 Lnc_lps1_contig_23924 complement(68629..70557)	MGAL_10B048868	Arf-GAP domain and FG repeat-containing protein 1		AGFG1
Lnc_lps1_contig_23924 mg10_s05281 Lnc_lps1_contig_23924 complement(68629..70557)	MGAL_10B090891
Lnc_lps1_contig_23924 mg10_s05281 Lnc_lps1_contig_23924 complement(68629..70557)	MGAL_10B030392	Cell adhesion molecule 3		CADM3
Lnc_lps1_contig_23924 mg10_s05281 Lnc_lps1_contig_23924 complement(68629..70557)	MGAL_10B049586
Lnc_lps1_contig_23924 mg10_s05281 Lnc_lps1_contig_23924 complement(68629..70557)	MGAL_10B054297
Lnc_lps1_contig_23924 mg10_s05281 Lnc_lps1_contig_23924 complement(68629..70557)	MGAL_10B092180a	Mucosa-associated lymphoid tissue lymphoma translocation protein 1		MALT1
Lnc_lps1_contig_23924 mg10_s05281 Lnc_lps1_contig_23924 complement(68629..70557)	MGAL_10B079894	Mycocerosic acid synthase-like polyketide synthase		PKS5
Lnc_lps1_contig_23924 mg10_s05281 Lnc_lps1_contig_23924 complement(68629..70557)	MGAL_10B064783	Amine oxidase
Lnc_lps1_contig_23924 mg10_s05281 Lnc_lps1_contig_23924 complement(68629..70557)	MGAL_10B079894	Mycocerosic acid synthase-like polyketide synthase		PKS5
Lnc_lps1_contig_23924 mg10_s05281 Lnc_lps1_contig_23924 complement(68629..70557)	MGAL_10B064783	Amine oxidase
Lnc_lps1_contig_23924 mg10_s05281 Lnc_lps1_contig_23924 complement(68629..70557)	MGAL_10B033968
Lnc_lps1_contig_23924 mg10_s05281 Lnc_lps1_contig_23924 complement(68629..70557)	MGAL_10B054267	Macrophage mannose receptor 1		MRC1
Lnc_lps1_contig_23924 mg10_s05281 Lnc_lps1_contig_23924 complement(68629..70557)	MGAL_10B077270
Lnc_lps1_contig_23924 mg10_s05281 Lnc_lps1_contig_23924 complement(68629..70557)	MGAL_10B049654	Histone H1-delta
Lnc_lps1_contig_23924 mg10_s05281 Lnc_lps1_contig_23924 complement(68629..70557)	MGAL_10B020906	Histone H1-delta
Lnc_lps1_contig_23924 mg10_s05281 Lnc_lps1_contig_23924 complement(68629..70557)	MGAL_10B067115	Cytochrome P450 10		CYP10
Lnc_lps1_contig_23924 mg10_s05281 Lnc_lps1_contig_23924 complement(68629..70557)	MGAL_10B047133	Autocrine proliferation repressor protein A		APRA
Lnc_lps1_contig_23924 mg10_s05281 Lnc_lps1_contig_23924 complement(68629..70557)	MGAL_10B042105	Cleavage and polyadenylation specificity factor subunit 4		CPSF4
Lnc_lps1_contig_23924 mg10_s05281 Lnc_lps1_contig_23924 complement(68629..70557)	MGAL_10B039408	Autocrine proliferation repressor protein A		APRA
Lnc_lps1_contig_23924 mg10_s05281 Lnc_lps1_contig_23924 complement(68629..70557)	MGAL_10B047133	Autocrine proliferation repressor protein A		APRA
Lnc_lps1_contig_23924 mg10_s05281 Lnc_lps1_contig_23924 complement(68629..70557)	MGAL_10B042105	Cleavage and polyadenylation specificity factor subunit 4		CPSF4
Lnc_lps1_contig_23924 mg10_s05281 Lnc_lps1_contig_23924 complement(68629..70557)	MGAL_10B039408	Autocrine proliferation repressor protein A		APRA
Lnc_lps1_contig_23924 mg10_s05281 Lnc_lps1_contig_23924 complement(68629..70557)	MGAL_10B034745	Zinc finger BED domain-containing protein 4		ZBED4
Lnc_lps1_contig_23924 mg10_s05281 Lnc_lps1_contig_23924 complement(68629..70557)	MGAL_10B058964
Lnc_lps1_contig_23924 mg10_s05281 Lnc_lps1_contig_23924 complement(68629..70557)	MGAL_10B045938
Lnc_lps1_contig_23924 mg10_s05281 Lnc_lps1_contig_23924 complement(68629..70557)	MGAL_10B016883	Peroxisomal bifunctional enzyme	Enoyl-CoA hydratase/3,2-trans-enoyl-CoA isomerase	ECI1
Lnc_lps1_contig_23924 mg10_s05281 Lnc_lps1_contig_23924 complement(68629..70557)	MGAL_10B083655	Core-binding factor subunit beta	Polyomavirus enhancer-binding protein 2 beta subunit	CBFB
Lnc_lps1_contig_23924 mg10_s05281 Lnc_lps1_contig_23924 complement(68629..70557)	MGAL_10B025067
Lnc_lps1_contig_23924 mg10_s05281 Lnc_lps1_contig_23924 complement(68629..70557)	MGAL_10B043909	N-chimaerin	A-chimaerin	CHN1
Lnc_lps1_contig_23924 mg10_s05281 Lnc_lps1_contig_23924 complement(68629..70557)	MGAL_10B001985	Hydrocephalus-inducing protein homolog		HYDIN
Lnc_lps1_contig_23924 mg10_s05281 Lnc_lps1_contig_23924 complement(68629..70557)	MGAL_10B082646	Retinoblastoma-like protein 1		RBL1
Lnc_lps1_contig_23924 mg10_s05281 Lnc_lps1_contig_23924 complement(68629..70557)	MGAL_10B018033	PRELI domain containing protein 3B		PRELID3B
Lnc_lps1_contig_23924 mg10_s05281 Lnc_lps1_contig_23924 complement(68629..70557)	MGAL_10B048154
Lnc_lps1_contig_23924 mg10_s05281 Lnc_lps1_contig_23924 complement(68629..70557)	MGAL_10B030049
Lnc_lps1_contig_23924 mg10_s05281 Lnc_lps1_contig_23924 complement(68629..70557)	MGAL_10B051599
Lnc_lps1_contig_23924 mg10_s05281 Lnc_lps1_contig_23924 complement(68629..70557)	MGAL_10B010178	Retrovirus-related Pol polyprotein from type-2 retrotransposable element R2DM
Lnc_lps1_contig_23924 mg10_s05281 Lnc_lps1_contig_23924 complement(68629..70557)	MGAL_10B038080	E3 ubiquitin-protein ligase RNF213		RNF213
Lnc_lps1_contig_23924 mg10_s05281 Lnc_lps1_contig_23924 complement(68629..70557)	MGAL_10B051556	Calpain-15	Calpain-D	CAPN15
Lnc_lps1_contig_23924 mg10_s05281 Lnc_lps1_contig_23924 complement(68629..70557)	MGAL_10B078953	Complement C1q tumor necrosis factor-related protein 3		C1QTNF3
Lnc_lps1_contig_23924 mg10_s05281 Lnc_lps1_contig_23924 complement(68629..70557)	MGAL_10B040857
Lnc_lps1_contig_23924 mg10_s05281 Lnc_lps1_contig_23924 complement(68629..70557)	MGAL_10B049799
Lnc_lps1_contig_23924 mg10_s05281 Lnc_lps1_contig_23924 complement(68629..70557)	MGAL_10B069041
Lnc_lps1_contig_23924 mg10_s05281 Lnc_lps1_contig_23924 complement(68629..70557)	MGAL_10B013778	Phospholipase D1	Choline phosphatase 1	PLD1
Lnc_lps1_contig_23924 mg10_s05281 Lnc_lps1_contig_23924 complement(68629..70557)	MGAL_10B092230a	ER membrane protein complex subunit 7		EMC7
Lnc_lps1_contig_23924 mg10_s05281 Lnc_lps1_contig_23924 complement(68629..70557)	MGAL_10B013052	Serine/threonine-protein phosphatase 6 regulatory ankyrin repeat subunit B		ANKRD44
Lnc_lps1_contig_23924 mg10_s05281 Lnc_lps1_contig_23924 complement(68629..70557)	MGAL_10B049189
Lnc_lps1_contig_23924 mg10_s05281 Lnc_lps1_contig_23924 complement(68629..70557)	MGAL_10B016178
Lnc_lps1_contig_23924 mg10_s05281 Lnc_lps1_contig_23924 complement(68629..70557)	MGAL_10B085400	Baculoviral IAP repeat-containing protein 7-B		BIRC7
Lnc_lps1_contig_23924 mg10_s05281 Lnc_lps1_contig_23924 complement(68629..70557)	MGAL_10B091577	Elastin microfibril interface-located protein 2	EMILIN-2	EMILIN2
Lnc_lps1_contig_23924 mg10_s05281 Lnc_lps1_contig_23924 complement(68629..70557)	MGAL_10B063280	Neuropeptide FF receptor 2	G-protein coupled receptor 74	NPFFR2
Lnc_lps1_contig_23924 mg10_s05281 Lnc_lps1_contig_23924 complement(68629..70557)	MGAL_10B032123	Complement C1q-like protein 4		C1QL4
Lnc_lps1_contig_23924 mg10_s05281 Lnc_lps1_contig_23924 complement(68629..70557)	MGAL_10B092501	Homeobox protein cut-like		CUX1
Lnc_lps1_contig_23924 mg10_s05281 Lnc_lps1_contig_23924 complement(68629..70557)	MGAL_10B061691	Interleukin-1 receptor-associated kinase 4	IRAK-4	IRAK4
Lnc_lps1_contig_23924 mg10_s05281 Lnc_lps1_contig_23924 complement(68629..70557)	MGAL_10B044191	Dihydrolipoyl dehydrogenase, mitochondrial		DLD
Lnc_lps1_contig_23924 mg10_s05281 Lnc_lps1_contig_23924 complement(68629..70557)	MGAL_10B077270
Lnc_lps1_contig_23924 mg10_s05281 Lnc_lps1_contig_23924 complement(68629..70557)	MGAL_10B085450	ATP-dependent RNA helicase DDX21	Nucleolar RNA helicase 2	DDX21
Lnc_lps1_contig_23924 mg10_s05281 Lnc_lps1_contig_23924 complement(68629..70557)	MGAL_10B033362	Interferon regulatory factor 2		IRF2
Lnc_lps1_contig_23924 mg10_s05281 Lnc_lps1_contig_23924 complement(68629..70557)	MGAL_10B016128
Lnc_lps1_contig_23924 mg10_s05281 Lnc_lps1_contig_23924 complement(68629..70557)	MGAL_10B006192
Lnc_lps1_contig_23924 mg10_s05281 Lnc_lps1_contig_23924 complement(68629..70557)	MGAL_10B020887	Matrix metalloproteinase-17		MMP17
Lnc_lps1_contig_23924 mg10_s05281 Lnc_lps1_contig_23924 complement(68629..70557)	MGAL_10B043997
Lnc_lps1_contig_23924 mg10_s05281 Lnc_lps1_contig_23924 complement(68629..70557)	MGAL_10B052408	Glutathione S-transferase Mu 3		GSTM3
Lnc_lps1_contig_23924 mg10_s05281 Lnc_lps1_contig_23924 complement(68629..70557)	MGAL_10B031774	Glutathione S-transferase Mu 3		GSTM3
Lnc_lps1_contig_23924 mg10_s05281 Lnc_lps1_contig_23924 complement(68629..70557)	MGAL_10B019111	ADP-ribosylation factor-like protein 8A		ARL8A
Lnc_lps1_contig_23924 mg10_s05281 Lnc_lps1_contig_23924 complement(68629..70557)	MGAL_10B022316	Retrovirus-related Pol polyprotein from transposon 297
Lnc_lps1_contig_23924 mg10_s05281 Lnc_lps1_contig_23924 complement(68629..70557)	MGAL_10B073861
Lnc_lps1_contig_23924 mg10_s05281 Lnc_lps1_contig_23924 complement(68629..70557)	MGAL_10B032918
Lnc_lps1_contig_23924 mg10_s05281 Lnc_lps1_contig_23924 complement(68629..70557)	MGAL_10B031505	CASP2 and RIPK1 domain containing adaptor with death domain		CRADD
Lnc_lps1_contig_23924 mg10_s05281 Lnc_lps1_contig_23924 complement(68629..70557)	MGAL_10B003891	Protein SSUH2 homolog		SSUH2
Lnc_lps1_contig_23924 mg10_s05281 Lnc_lps1_contig_23924 complement(68629..70557)	MGAL_10B061317	StAR-related lipid transfer protein 5		STARD5
Lnc_lps1_contig_23924 mg10_s05281 Lnc_lps1_contig_23924 complement(68629..70557)	MGAL_10B062453	Tetraspanin-9		TSPAN9
Lnc_lps1_contig_23924 mg10_s05281 Lnc_lps1_contig_23924 complement(68629..70557)	MGAL_10B005303	Protocadherin Fat 1	Cadherin family member 7	CDH7
Lnc_lps1_contig_23924 mg10_s05281 Lnc_lps1_contig_23924 complement(68629..70557)	MGAL_10B093369	Protein Smaug homolog 1	Sterile alpha motif domain-containing protein 4A	SAMD4A
Lnc_lps1_contig_23924 mg10_s05281 Lnc_lps1_contig_23924 complement(68629..70557)	MGAL_10B090183	Na(+)/H(+) exchange regulatory cofactor NHE-RF1		SLC9A3R1
Lnc_lps1_contig_23924 mg10_s05281 Lnc_lps1_contig_23924 complement(68629..70557)	MGAL_10B033795	Bile acyl-CoA synthetase	Fatty acid transport protein 5	SLC27A5
Lnc_lps1_contig_23924 mg10_s05281 Lnc_lps1_contig_23924 complement(68629..70557)	MGAL_10B064060	Putative cytochrome P450 120		CYP120
Lnc_lps1_contig_23924 mg10_s05281 Lnc_lps1_contig_23924 complement(68629..70557)	MGAL_10B063184	Nucleolar protein 12		NOL12
Lnc_lps1_contig_23924 mg10_s05281 Lnc_lps1_contig_23924 complement(68629..70557)	MGAL_10B056948	Src kinase-associated phosphoprotein 2-B		SKAP2
Lnc_lps1_contig_23924 mg10_s05281 Lnc_lps1_contig_23924 complement(68629..70557)	MGAL_10B094288
Lnc_lps1_contig_23924 mg10_s05281 Lnc_lps1_contig_23924 complement(68629..70557)	MGAL_10B028186	Melanopsin-like		OPN4
Lnc_lps1_contig_23924 mg10_s05281 Lnc_lps1_contig_23924 complement(68629..70557)	MGAL_10B017709	Fibronectin type-III domain-containing protein 3a		FNDC3A
Lnc_lps1_contig_23924 mg10_s05281 Lnc_lps1_contig_23924 complement(68629..70557)	MGAL_10B067115	Cytochrome P450 10		CYP10
Lnc_lps1_contig_23924 mg10_s05281 Lnc_lps1_contig_23924 complement(68629..70557)	MGAL_10B050305	Ras-related protein Rab-15		RAB15
Lnc_lps1_contig_23924 mg10_s05281 Lnc_lps1_contig_23924 complement(68629..70557)	MGAL_10B078239
Lnc_lps1_contig_23924 mg10_s05281 Lnc_lps1_contig_23924 complement(68629..70557)	MGAL_10B081448	Transmembrane protein 218		TMEM218
Lnc_lps1_contig_23924 mg10_s05281 Lnc_lps1_contig_23924 complement(68629..70557)	MGAL_10B059085	Tetratricopeptide repeat protein 4		TTC4
Lnc_lps1_contig_23924 mg10_s05281 Lnc_lps1_contig_23924 complement(68629..70557)	MGAL_10B092029	18S rRNA (adenine1779-N6/adenine1780-N6)-dimethyltransferase	Probable dimethyladenosine transferase	DIMT1
Lnc_lps1_contig_23924 mg10_s05281 Lnc_lps1_contig_23924 complement(68629..70557)	MGAL_10B031235
Lnc_lps1_contig_23924 mg10_s05281 Lnc_lps1_contig_23924 complement(68629..70557)	MGAL_10B018154	Long-chain-fatty-acid--CoA ligase 1	Long-chain acyl-CoA synthetase 1	ACSL1
Lnc_lps1_contig_23924 mg10_s05281 Lnc_lps1_contig_23924 complement(68629..70557)	MGAL_10B061518	Tyrosine-protein kinase Tec		TEC

## Sheet: Poly IC_lncRNA_neighbour_genes
Lnc_lps1_contig_138610 mg10_s01029 Lnc_lps1_contig_138610 complement(54604..54857)	MGAL_10B065648
Lnc_lps1_contig_98070 mg10_s01749 Lnc_lps1_contig_98070 complement(173885..174481)	MGAL_10B087486	Large subunit ribosomal protein L7Ae	60S ribosomal protein L7a	RPL7A
Lnc_lps1_contig_98070 mg10_s01749 Lnc_lps1_contig_98070 complement(173885..174481)	MGAL_10B083887
Lnc_lps1_contig_161937 mg10_s00065 Lnc_lps1_contig_161937 complement(57433..57750)	MGAL_10B057009	Tyrosine-protein phosphatase non-receptor type 4		PTPN4
Lnc_lps1_contig_85285 mg10_s06646 Lnc_lps1_contig_85285 3075..3401	MGAL_10B069710
Lnc_lps1_contig_163278 mg10_s00091 Lnc_lps1_contig_163278 complement(292854..293112)	MGAL_10B053319	Ataxin-1		ATXN1
Lnc_lps1_contig_113337 mg10_s00957 Lnc_lps1_contig_113337 complement(215646..215989)	MGAL_10B086664	Putative ZDHHC-type palmitoyltransferase 4		ZDHHC4
Lnc_lps1_contig_113337 mg10_s00957 Lnc_lps1_contig_113337 complement(215646..215989)	MGAL_10B027234
Lnc_lps1_contig_113337 mg10_s00957 Lnc_lps1_contig_113337 complement(215646..215989)	MGAL_10B074272
Lnc_lps1_contig_20046 mg10_s00586 Lnc_lps1_contig_20046 209531..209818	MGAL_10B092237
Lnc_lps1_contig_20046 mg10_s00586 Lnc_lps1_contig_20046 209531..209818	MGAL_10B045597	Small subunit ribosomal protein S35	28S ribosomal protein S35, mitochondrial	MRPS35
Lnc_lps1_contig_7122 mg10_s00097 Lnc_lps1_contig_7122 360145..360975	MGAL_10B085450	ATP-dependent RNA helicase DDX21		DDX21
Lnc_lps1_contig_7122 mg10_s00097 Lnc_lps1_contig_7122 360145..360975	MGAL_10B033362	Interferon regulatory factor 2		IRF2
Lnc_lps1_contig_85023 mg10_s00063 Lnc_lps1_contig_85023 314574..314766	MGAL_10B054267	Macrophage mannose receptor 1		MRC1
Lnc_lps1_contig_48982 mg10_s03401 Lnc_lps1_contig_48982 complement(95464..96883)	MGAL_10B069866	Zinc finger protein 804A		ZNF804A
Lnc_lps1_contig_45747 mg10_s00975 Lnc_lps1_contig_45747 complement(102876..103460)	MGAL_10B092906	Vitamin D3 receptor		VDR
Lnc_lps1_contig_24397 mg10_s00372 Lnc_lps1_contig_24397 211095..211434	MGAL_10B055720

## Sheet: Glucans_lncRNA_neighbour_genes
Lnc_lps1_contig_119045 mg10_s04129 Lnc_lps1_contig_119045 complement(3176..3465)	MGAL_10B006096
Lnc_lps1_contig_138610 mg10_s01029 Lnc_lps1_contig_138610 complement(54604..54857)	MGAL_10B065648
Lnc_lps1_contig_161937 mg10_s00065 Lnc_lps1_contig_161937 complement(57433..57750)	MGAL_10B057009	Tyrosine-protein phosphatase non-receptor type 4		PTPN4
Lnc_lps1_contig_113337 mg10_s00957 Lnc_lps1_contig_113337 complement(215646..215989)	MGAL_10B074272
Lnc_lps1_contig_113337 mg10_s00957 Lnc_lps1_contig_113337 complement(215646..215989)	MGAL_10B027234
Lnc_lps1_contig_113337 mg10_s00957 Lnc_lps1_contig_113337 complement(215646..215989)	MGAL_10B086664	Putative ZDHHC-type palmitoyltransferase 4		ZDHHC4
Lnc_lps1_contig_85285 mg10_s06646 Lnc_lps1_contig_85285 3075..3401	MGAL_10B069710
Lnc_lps1_contig_98070 mg10_s01749 Lnc_lps1_contig_98070 complement(173885..174481)	MGAL_10B087486	Large subunit ribosomal protein L7Ae	60S ribosomal protein L7a	RPL7A
Lnc_lps1_contig_98070 mg10_s01749 Lnc_lps1_contig_98070 complement(173885..174481)	MGAL_10B083887
Lnc_lps1_contig_163278 mg10_s00091 Lnc_lps1_contig_163278 complement(292854..293112)	MGAL_10B053319	Ataxin-1		ATXN1
Lnc_lps1_contig_20046 mg10_s00586 Lnc_lps1_contig_20046 209531..209818	MGAL_10B045597	Small subunit ribosomal protein S35	28S ribosomal protein S35, mitochondrial	MRPS35
Lnc_lps1_contig_20046 mg10_s00586 Lnc_lps1_contig_20046 209531..209818	MGAL_10B092237
Lnc_lps1_contig_40920 mg10_s00604 Lnc_lps1_contig_40920 complement(70368..70668)	MGAL_10B083655	Core-binding factor subunit beta	Polyomavirus enhancer-binding protein 2 beta subunit	CBFB
Lnc_lps1_contig_129427 mg10_s00001 Lnc_lps1_contig_129427 723405..723986	MGAL_10B034745	Zinc finger BED domain-containing protein 4		ZBED4
Lnc_lps1_contig_129427 mg10_s00001 Lnc_lps1_contig_129427 723405..723986	MGAL_10B058964
Lnc_lps1_contig_45747 mg10_s00975 Lnc_lps1_contig_45747 complement(102876..103460)	MGAL_10B092906	Vitamin D3 receptor		VDR
Lnc_lps1_contig_18683 mg10_s03988 Lnc_lps1_contig_18683 56585..56882	MGAL_10B045733	proto-oncogene serine/threonine-protein kinase Pim-3		PIM3
Lnc_lps1_contig_27174 mg10_s04675 Lnc_lps1_contig_27174 39382..39601	MGAL_10B029385	Sodium- and chloride-dependent GABA transporter 2	Solute carrier family 6 member 13	SLC6A13
Lnc_lps1_contig_51862 mg10_s05529 Lnc_lps1_contig_51862 4105..4439	MGAL_10B039221	Scavenger receptor class F member 1	Acetyl LDL receptor	SCARF1
Lnc_lps1_contig_38676 mg10_s02102 Lnc_lps1_contig_38676 complement(36752..37432)	MGAL_10B034644	DALR anticodon-binding domain-containing protein 3		DALRD3
Lnc_lps1_contig_67229 mg10_s02675 Lnc_lps1_contig_67229 23123..23552	MGAL_10B078949	Calmodulin		CALM1
Lnc_lps1_contig_67229 mg10_s02675 Lnc_lps1_contig_67229 23123..23552	MGAL_10B046217	N-acetylgalactosaminyltransferase 7		GALNT7
Lnc_lps1_contig_145557 mg10_s02052 Lnc_lps1_contig_145557 79778..80215	MGAL_10B020369	Guanine nucleotide exchange factor VAV		VAV1
Lnc_lps1_contig_85023 mg10_s00063 Lnc_lps1_contig_85023 314574..314766	MGAL_10B054267	Macrophage mannose receptor 1		MRC1
Lnc_lps1_contig_53882 mg10_s01000 Lnc_lps1_contig_53882 397125..397588	MGAL_10B094230
Lnc_lps1_contig_53882 mg10_s01000 Lnc_lps1_contig_53882 397125..397588	MGAL_10B044253	Inositol hexakisphosphate kinase 1		IP6K1
Lnc_lps1_contig_53882 mg10_s01000 Lnc_lps1_contig_53882 397125..397588	MGAL_10B026408
Lnc_lps1_contig_53882 mg10_s01000 Lnc_lps1_contig_53882 397125..397588	MGAL_10B071548	Protein SCO1 homolog, mitochondrial		SCO1
Lnc_lps1_contig_64792 mg10_s01836 Lnc_lps1_contig_64792 231263..231796	MGAL_10B013378
