# Supplementary material for: Differential Expression of Long Non-Coding RNA (lncRNA) in Mediterranean Mussel (Mytilus galloprovincialis) Hemocytes under Immune Stimuli
Source: Genes (Basel). 2021 Sep 9;12(9):1393. doi: 10.3390/genes12091393 (PMC8468332; doi:10.3390/genes12091393)
Supplement: Supplementary file 1 [file genes-12-01393-s001.zip › Supplementary Table S1_primers validacion.xlsx]

## Sheet: Hoja1
	lncRNA	Forward	Reverse
	lnc_contig_12283	AGACTTGCCCTCCACTTGAA	AATTGGAATGCGGTGAGTTT
	lnc_contig_23408	GCTTGTCAGGCGATTTCACT	AAAGCACCCTTCATAGCACG
	lnc_contig_47821	ACAAAACCATTGGCCCTGTA	CATCTAAGGAAGGCAGCAGG
	lnc_contig_175966	TACAAGGAACCAACATGCCA	ACTGGGCAATTTGCTTGTTAC
	lnc_contig_138610	GCTTCTCAGCAAATGCAATG	TAGCGAAACCACAGCCAAG
	lnc_contig_150348	GGCCTCGAAAGAGTCCCTTA	CAACATAATGTCATGGCCGA
	lnc_contig_121305	TCTGAGCTGGTTGTTGATCG	TTACTTGCAGGTGCTCCCTT
	lnc_contig_218521	GGCCATCACTTCTTGCAGAT	ATTGTCCAGTGTGTGTTGGG
	lnc_contig_28505	CTTTCGTACCTCAGCGTCAG	TGTAGCGGTGAAATGCATAGA
	lnc_contig_119045	TGGTGTGGTGGTAATGCTTG	CTGTTGACCCACTCCTCCAT
	lnc_contig_53882	CCTGAAACCCTTCCCCTAGA	GCCAATGACAGAACTCTCCC
	lnc_contig_89756	GGGGAAAGAATGGGACATTT	AAAGAAGCCACATACCCACG
