# Supplementary material for: Differential Expression of Long Non-Coding RNA (lncRNA) in Mediterranean Mussel (Mytilus galloprovincialis) Hemocytes under Immune Stimuli
Source: Genes (Basel). 2021 Sep 9;12(9):1393. doi: 10.3390/genes12091393 (PMC8468332; doi:10.3390/genes12091393)
Supplement: Supplementary file 1 [file genes-12-01393-s001.zip › Supplementary Table S2_Differential expression analyses.xlsx]

## Sheet: LPS vs. Control
Name	Chromosome	Region	Max group mean	Log₂ fold change	Fold change	P-value	FDR p-value	Bonferroni
lnc_contig_47821	lnc_contig_47821	1..200	64.8201	-4.00638	-16.0709	3.62732e-10	9.65672e-08	6.95284e-06
lnc_contig_175966	lnc_contig_175966	1..294	699.752	-3.79756	-13.9052	3.44743e-10	9.30708e-08	6.60803e-06
lnc_contig_8744	lnc_contig_8744	1..275	9209.9	-3.7742	-13.682	5.86753e-13	5.11222e-10	1.12469e-08
lnc_contig_150348	lnc_contig_150348	1..319	603.006	-3.70985	-13.0851	1.36422e-10	4.08585e-08	2.61495e-06
lnc_contig_138610	lnc_contig_138610	1..317	725.115	-3.66487	-12.6834	7.66536e-11	2.56602e-08	1.4693e-06
lnc_contig_35154	lnc_contig_35154	1..343	2554.1	-3.59386	-12.0742	2.97762e-12	2.03839e-09	5.7075e-08
lnc_contig_118628	lnc_contig_118628	1..365	181.943	-3.59275	-12.0649	2.53754e-11	1.11292e-08	4.86395e-07
lnc_contig_91692	lnc_contig_91692	1..368	2218.36	-3.55995	-11.7938	2.78233e-12	1.97525e-09	5.33317e-08
lnc_contig_51117	lnc_contig_51117	1..429	24877.7	-3.52016	-11.4729	1.96689e-11	9.92142e-09	3.77014e-07
lnc_contig_5137	lnc_contig_5137	1..339	2260.94	-3.48774	-11.218	2.9924e-10	8.31279e-08	5.73583e-06
lnc_contig_57351	lnc_contig_57351	1..373	51.9551	-3.4794	-11.1533	1.16452e-07	1.89165e-05	0.00223215
lnc_contig_200370	lnc_contig_200370	1..288	6447.76	-3.47151	-11.0925	5.41845e-10	1.38481e-07	1.03861e-05
lnc_contig_124544	lnc_contig_124544	1..305	13412.2	-3.4678	-11.064	2.1837e-12	1.60989e-09	4.18571e-08
lnc_contig_57224	lnc_contig_57224	1..369	53944.9	-3.45701	-10.9815	2.09941e-11	1.03183e-08	4.02415e-07
lnc_contig_28440	lnc_contig_28440	1..491	11274.8	-3.41395	-10.6586	1.52862e-11	8.61783e-09	2.93006e-07
lnc_contig_89546	lnc_contig_89546	1..365	11161.7	-3.41333	-10.654	6.34826e-13	5.29058e-10	1.21683e-08
lnc_contig_161937	lnc_contig_161937	1..382	27153.5	-3.40241	-10.5737	1.8675e-11	9.67463e-09	3.57961e-07
lnc_contig_36725	lnc_contig_36725	1..337	4331.33	-3.33676	-10.1033	8.78075e-12	5.25967e-09	1.68309e-07
lnc_contig_100639	lnc_contig_100639	1..273	41779.5	-3.32262	-10.0048	1.72188e-11	9.42999e-09	3.3005e-07
lnc_contig_9155	lnc_contig_9155	1..451	6148.91	-3.32237	-10.0031	1.30229e-12	1.0401e-09	2.49623e-08
lnc_contig_103947	lnc_contig_103947	1..325	48160.2	-3.31545	-9.95522	2.75195e-11	1.14673e-08	5.27495e-07
lnc_contig_5797	lnc_contig_5797	1..368	4503.64	-3.2885	-9.77093	9.17474e-10	2.28391e-07	1.75861e-05
lnc_contig_19466	lnc_contig_19466	1..264	23346	-3.28152	-9.72383	1.37456e-11	7.98409e-09	2.63475e-07
lnc_contig_146651	lnc_contig_146651	1..376	35214.7	-3.2723	-9.66184	2.55469e-11	1.11292e-08	4.89683e-07
lnc_contig_25989	lnc_contig_25989	1..997	19501	-3.26809	-9.6337	1.83238e-11	9.67463e-09	3.5123e-07
lnc_contig_98070	lnc_contig_98070	1..595	19.565	-3.25603	-9.55351	2.01366e-07	3.11273e-05	0.00385979
lnc_contig_18104	lnc_contig_18104	1..229	8.03399	-3.24934	-9.50931	0.000532525	0.0270038	1
lnc_contig_85285	lnc_contig_85285	1..406	10367.1	-3.22561	-9.35419	2.15923e-11	1.0347e-08	4.13881e-07
lnc_contig_86043	lnc_contig_86043	1..216	48736.7	-3.21913	-9.31222	2.5003e-11	1.11292e-08	4.79257e-07
lnc_contig_167969	lnc_contig_167969	1..325	5315.47	-3.21491	-9.28503	1.52567e-10	4.43093e-08	2.92441e-06
lnc_contig_113337	lnc_contig_113337	1..344	86996.9	-3.21364	-9.27689	6.16852e-11	2.14979e-08	1.18238e-06
lnc_contig_196569	lnc_contig_196569	1..297	19192.3	-3.20469	-9.2195	2.84706e-11	1.16111e-08	5.45724e-07
lnc_contig_86385	lnc_contig_86385	1..329	45701	-3.17215	-9.01392	8.03303e-11	2.60978e-08	1.53977e-06
lnc_contig_93566	lnc_contig_93566	1..230	158521	-3.15763	-8.92362	7.58107e-11	2.56602e-08	1.45314e-06
lnc_contig_15323	lnc_contig_15323	1..297	113258	-3.1298	-8.75312	7.76444e-11	2.56602e-08	1.48829e-06
lnc_contig_51435	lnc_contig_51435	1..351	243696	-3.12376	-8.71658	1.11762e-09	2.7117e-07	2.14225e-05
lnc_contig_163278	lnc_contig_163278	1..312	6093.55	-3.08563	-8.4892	9.89256e-10	2.43103e-07	1.89621e-05
lnc_contig_119045	lnc_contig_119045	1..289	51.7962	-3.03064	-8.1717	6.44464e-06	0.000744162	0.123531
lnc_contig_108566	lnc_contig_108566	1..212	29014.5	-3.01795	-8.10019	3.64621e-11	1.45605e-08	6.98905e-07
lnc_contig_51326	lnc_contig_51326	1..1079	1060.04	-3.00813	-8.04518	2.2691e-09	4.72762e-07	4.34941e-05
lnc_contig_154854	lnc_contig_154854	1..328	2815.21	-2.93987	-7.67342	2.35213e-11	1.09965e-08	4.50856e-07
lnc_contig_20046	lnc_contig_20046	1..310	62974.2	-2.91966	-7.5667	8.69445e-11	2.73205e-08	1.66655e-06
lnc_contig_147665	lnc_contig_147665	1..316	19103.6	-2.89022	-7.41386	4.09609e-11	1.57479e-08	7.85139e-07
lnc_contig_166208	lnc_contig_166208	1..203	136138	-2.88876	-7.40632	1.4231e-10	4.1966e-08	2.72779e-06
lnc_contig_45874	lnc_contig_45874	1..458	84.652	-2.83457	-7.13332	1.23494e-08	2.27608e-06	0.000236713
lnc_contig_31280	lnc_contig_31280	1..390	93831.3	-2.82096	-7.06634	1.56995e-09	3.54034e-07	3.00929e-05
lnc_contig_51341	lnc_contig_51341	1..291	20.5194	-2.7568	-6.75896	1.80202e-06	0.000238214	0.0345411
lnc_contig_17170	lnc_contig_17170	1..332	276117	-2.7291	-6.63043	3.0584e-08	5.23424e-06	0.000586234
lnc_contig_2870	lnc_contig_2870	1..408	254.382	-2.67502	-6.38647	2.03296e-10	5.81609e-08	3.89678e-06
lnc_contig_127648	lnc_contig_127648	1..269	150.962	-2.62227	-6.15717	1.66554e-08	2.95602e-06	0.00031925
lnc_contig_38246	lnc_contig_38246	1..460	8463.76	-2.61261	-6.11609	9.12599e-11	2.8214e-08	1.74927e-06
lnc_contig_60303	lnc_contig_60303	1..267	55.1638	-2.59507	-6.04218	2.91689e-06	0.000370271	0.0559109
lnc_contig_18727	lnc_contig_18727	1..258	20.5085	-2.57979	-5.97851	7.01019e-05	0.0054182	1
lnc_contig_12194	lnc_contig_12194	1..287	57529.4	-2.55967	-5.89573	3.76507e-09	7.5176e-07	7.2169e-05
lnc_contig_51664	lnc_contig_51664	1..725	9.62002	-2.53036	-5.77715	4.91746e-05	0.00415823	0.942579
lnc_contig_589	lnc_contig_589	1..334	1152.87	-2.52059	-5.73819	1.89125e-09	4.07321e-07	3.62515e-05
lnc_contig_57402	lnc_contig_57402	1..413	64.566	-2.48894	-5.61367	5.38755e-07	7.64952e-05	0.0103269
lnc_contig_85023	lnc_contig_85023	1..213	45.6776	-2.4883	-5.61115	5.85899e-05	0.00469567	1
lnc_contig_20453	lnc_contig_20453	1..380	227.331	-2.43196	-5.39626	2.77681e-09	5.72322e-07	5.32259e-05
lnc_contig_12175	lnc_contig_12175	1..1216	18.1559	-2.41437	-5.33086	1.44144e-07	2.32182e-05	0.00276296
lnc_contig_44791	lnc_contig_44791	1..204	69.1337	-2.41195	-5.32193	1.19231e-05	0.00127677	0.228542
lnc_contig_26918	lnc_contig_26918	1..283	21.0576	-2.39635	-5.26469	3.01931e-05	0.00277096	0.578741
lnc_contig_85022	lnc_contig_85022	1..429	7.99083	-2.38013	-5.20583	0.000221678	0.0137958	1
lnc_contig_43873	lnc_contig_43873	1..211	34.5684	-2.28806	-4.88398	3.27664e-05	0.00296258	0.628066
lnc_contig_76768	lnc_contig_76768	1..269	2279.99	-2.26849	-4.8182	1.37054e-08	2.47836e-06	0.000262706
lnc_contig_50410	lnc_contig_50410	1..467	4.16717	-2.22048	-4.66049	0.000886888	0.0399997	1
lnc_contig_25040	lnc_contig_25040	1..345	390.752	-2.10927	-4.31473	5.16528e-11	1.86808e-08	9.90081e-07
lnc_contig_9856	lnc_contig_9856	1..264	1716.14	-2.08604	-4.24581	2.57856e-08	4.49242e-06	0.000494258
lnc_contig_78215	lnc_contig_78215	1..504	375.148	-2.07888	-4.22479	4.8435e-09	9.47348e-07	9.28401e-05
lnc_contig_20589	lnc_contig_20589	1..506	17.0055	-2.05884	-4.16651	2.82768e-05	0.00264395	0.542009
lnc_contig_16494	lnc_contig_16494	1..315	544.933	-2.04353	-4.12254	8.41382e-09	1.59679e-06	0.000161276
lnc_contig_37781	lnc_contig_37781	1..419	872.53	-2.03696	-4.10379	1.92031e-07	2.99256e-05	0.00368084
lnc_contig_578	lnc_contig_578	1..306	420.694	-2.03496	-4.0981	3.12854e-09	6.3124e-07	5.99678e-05
lnc_contig_36555	lnc_contig_36555	1..406	76.5671	-2.03054	-4.08557	5.70069e-09	1.09271e-06	0.000109271
lnc_contig_33564	lnc_contig_33564	1..208	25.8008	-2.02163	-4.06043	9.65669e-05	0.00701135	1
lnc_contig_19371	lnc_contig_19371	1..643	237.42	-2.0137	-4.03817	1.653e-09	3.64192e-07	3.16847e-05
lnc_contig_598	lnc_contig_598	1..489	2818.55	-1.99097	-3.97504	1.82641e-06	0.000239785	0.0350087
lnc_contig_129427	lnc_contig_129427	1..581	6.43305	-1.99082	-3.97463	9.56513e-05	0.00697127	1
lnc_contig_90826	lnc_contig_90826	1..377	13.3433	-1.98199	-3.95038	0.000595833	0.0295114	1
lnc_contig_77589	lnc_contig_77589	1..389	17.6467	-1.9434	-3.8461	0.000270833	0.0161724	1
lnc_contig_8012	lnc_contig_8012	1..323	143.812	-1.93603	-3.82651	3.74461e-06	0.000454283	0.0717768
lnc_contig_40732	lnc_contig_40732	1..256	244.608	-1.91479	-3.7706	8.51411e-07	0.000117409	0.0163198
lnc_contig_20582	lnc_contig_20582	1..249	42.4348	-1.90856	-3.75435	0.000524196	0.0267941	1
lnc_contig_2982	lnc_contig_2982	1..293	79.6426	-1.89293	-3.71389	2.46618e-06	0.000319403	0.0472717
lnc_contig_288	lnc_contig_288	1..492	2503.42	-1.88342	-3.68948	3.47597e-06	0.000427099	0.0666274
lnc_contig_20220	lnc_contig_20220	1..761	837.063	-1.87982	-3.68029	3.59677e-06	0.000439127	0.068943
lnc_contig_12494	lnc_contig_12494	1..515	5.56738	-1.8731	-3.66319	0.000661651	0.0318309	1
lnc_contig_37189	lnc_contig_37189	1..335	17.072	-1.8703	-3.6561	0.000290538	0.0170129	1
lnc_contig_8049	lnc_contig_8049	1..289	52.347	-1.86191	-3.6349	3.02134e-05	0.00277096	0.57913
lnc_contig_11409	lnc_contig_11409	1..360	1226.57	-1.84834	-3.60085	3.17219e-06	0.000394834	0.0608045
lnc_contig_20382	lnc_contig_20382	1..387	31.7389	-1.84371	-3.58932	2.06207e-05	0.00200638	0.395257
lnc_contig_304	lnc_contig_304	1..405	6627.83	-1.83141	-3.55885	1.7819e-05	0.00180717	0.341555
lnc_contig_10638	lnc_contig_10638	1..315	75.0328	-1.82075	-3.53264	3.7717e-05	0.00334704	0.72296
lnc_contig_11277	lnc_contig_11277	1..344	33.7262	-1.809	-3.50399	1.45649e-05	0.00150908	0.279179
lnc_contig_13552	lnc_contig_13552	1..395	621.963	-1.78349	-3.44257	1.13425e-07	1.85824e-05	0.00217414
lnc_contig_6996	lnc_contig_6996	1..255	2883.51	-1.74748	-3.35771	3.72615e-05	0.00332199	0.714228
lnc_contig_10145	lnc_contig_10145	1..220	5500.68	-1.70661	-3.26393	2.89152e-05	0.00269052	0.554247
lnc_contig_3565	lnc_contig_3565	1..237	498.946	-1.70186	-3.2532	0.000117296	0.00835809	1
lnc_contig_98497	lnc_contig_98497	1..385	33.075	-1.6768	-3.19718	4.46011e-05	0.00386839	0.854914
lnc_contig_14464	lnc_contig_14464	1..363	27.2648	-1.67344	-3.18974	0.000688486	0.0328281	1
lnc_contig_588	lnc_contig_588	1..346	8450.56	-1.6645	-3.17004	7.84162e-05	0.00595995	1
lnc_contig_49092	lnc_contig_49092	1..229	59.9502	-1.64125	-3.11936	1.83466e-05	0.00185088	0.351667
lnc_contig_48234	lnc_contig_48234	1..407	7.00788	-1.58546	-3.00102	0.000603002	0.0296368	1
lnc_contig_23774	lnc_contig_23774	1..415	66.8398	-1.58359	-2.99715	0.000185571	0.0121754	1
lnc_contig_16802	lnc_contig_16802	1..306	414.329	-1.58355	-2.99706	1.30471e-09	3.04983e-07	2.50086e-05
lnc_contig_36243	lnc_contig_36243	1..212	141.493	-1.57947	-2.9886	4.88205e-05	0.00415823	0.935792
lnc_contig_9213	lnc_contig_9213	1..308	35.1726	-1.57291	-2.97505	0.000740604	0.0347088	1
lnc_contig_66222	lnc_contig_66222	1..464	6.58563	-1.56736	-2.96362	0.000627051	0.0305835	1
lnc_contig_26733	lnc_contig_26733	1..225	106.707	-1.56456	-2.95787	0.000317693	0.0181237	1
lnc_contig_357	lnc_contig_357	1..751	10604.9	-1.55279	-2.93385	0.000291122	0.0170129	1
lnc_contig_5673	lnc_contig_5673	1..488	13.1023	-1.53294	-2.89376	0.000121812	0.00855275	1
lnc_contig_4309	lnc_contig_4309	1..253	26.1981	-1.50415	-2.83657	2.01225e-05	0.00198819	0.385708
lnc_contig_122029	lnc_contig_122029	1..367	20.3482	-1.49771	-2.82394	0.000498985	0.0258501	1
lnc_contig_24536	lnc_contig_24536	1..326	76.1776	-1.4849	-2.79898	6.68151e-05	0.0052274	1
lnc_contig_10231	lnc_contig_10231	1..367	68.2826	-1.47834	-2.78628	0.000260185	0.0156831	1
lnc_contig_49501	lnc_contig_49501	1..262	77.9492	-1.44924	-2.73064	0.000257129	0.0155478	1
lnc_contig_13631	lnc_contig_13631	1..628	142.436	-1.44858	-2.72939	3.23277e-05	0.00293677	0.619658
lnc_contig_85481	lnc_contig_85481	1..342	226.052	-1.44568	-2.72391	3.31885e-05	0.00298666	0.636158
lnc_contig_86666	lnc_contig_86666	1..319	13.4404	-1.44379	-2.72035	0.000289027	0.0169941	1
lnc_contig_42171	lnc_contig_42171	1..220	13.1881	-1.42088	-2.67749	0.000899236	0.0402723	1
lnc_contig_13339	lnc_contig_13339	1..383	11.9923	-1.4076	-2.65296	0.000309667	0.0178786	1
lnc_contig_116031	lnc_contig_116031	1..469	8.63646	-1.39181	-2.62408	0.000494353	0.0257498	1
lnc_contig_9424	lnc_contig_9424	1..287	33.1189	-1.37462	-2.59299	8.13749e-05	0.00609294	1
lnc_contig_74419	lnc_contig_74419	1..269	28.7799	-1.35348	-2.55528	6.70952e-05	0.00522797	1
lnc_contig_49225	lnc_contig_49225	1..217	35.2473	-1.34973	-2.54864	0.000420489	0.0228111	1
lnc_contig_8144	lnc_contig_8144	1..2078	7.78955	-1.34622	-2.54246	0.000159583	0.0106954	1
lnc_contig_13455	lnc_contig_13455	1..475	8.63413	-1.32779	-2.51018	0.000380011	0.0209915	1
lnc_contig_26138	lnc_contig_26138	1..443	65.7626	-1.31893	-2.4948	0.000107119	0.00771903	1
lnc_contig_4056	lnc_contig_4056	1..506	194.179	-1.31462	-2.48737	0.000215912	0.0135692	1
lnc_contig_71839	lnc_contig_71839	1..677	10.0688	-1.31014	-2.47966	0.000547076	0.0274512	1
lnc_contig_88231	lnc_contig_88231	1..275	16.1654	-1.28201	-2.43178	0.000308309	0.017854	1
lnc_contig_9844	lnc_contig_9844	1..223	39.2372	-1.28022	-2.42876	0.00066259	0.0318309	1
lnc_contig_86468	lnc_contig_86468	1..460	11.3954	-1.25944	-2.39402	0.000146816	0.00994409	1
lnc_contig_4169	lnc_contig_4169	1..362	63.7031	-1.25643	-2.38903	0.000817236	0.0377465	1
lnc_contig_78527	lnc_contig_78527	1..240	31.7811	-1.22379	-2.33559	0.000213554	0.0135096	1
lnc_contig_40920	lnc_contig_40920	1..300	22.7903	-1.19806	-2.29431	0.000120649	0.00853359	1
lnc_contig_8052	lnc_contig_8052	1..230	82.4503	-1.18544	-2.27432	5.86001e-05	0.00469567	1
lnc_contig_68174	lnc_contig_68174	1..339	33.7494	-1.13506	-2.19628	6.3871e-05	0.00501754	1
lnc_contig_188821	lnc_contig_188821	1..275	22.5731	-1.12238	-2.17705	0.00027737	0.0164602	1
lnc_contig_34331	lnc_contig_34331	1..299	39.6931	-1.10675	-2.15359	5.14552e-05	0.00425498	0.986293
lnc_contig_25508	lnc_contig_25508	1..368	329.364	-1.08904	-2.12732	0.000431149	0.0229563	1
lnc_contig_38162	lnc_contig_38162	1..242	27.6647	-1.08508	-2.1215	0.000982487	0.0429961	1
lnc_contig_31487	lnc_contig_31487	1..679	12.5389	-1.07029	-2.09986	0.00025366	0.0154354	1
lnc_contig_44856	lnc_contig_44856	1..232	32.062	-1.0676	-2.09595	0.000602455	0.0296368	1
lnc_contig_28916	lnc_contig_28916	1..314	74.5001	-1.05628	-2.07956	4.16321e-05	0.00364385	0.798004
lnc_contig_73025	lnc_contig_73025	1..241	30.8773	-1.03018	-2.04228	0.000785781	0.0365579	1
lnc_contig_17757	lnc_contig_17757	1..306	34.5416	-1.02842	-2.03979	0.000848446	0.0387215	1
lnc_contig_56164	lnc_contig_56164	1..555	23.4152	-1.02751	-2.0385	0.000196745	0.0126551	1
lnc_contig_43069	lnc_contig_43069	1..287	233.269	-1.02232	-2.03118	3.88295e-05	0.00342988	0.744283
lnc_contig_47451	lnc_contig_47451	1..534	24.3858	-1.00675	-2.00938	5.26858e-05	0.00433426	1
lnc_contig_17984	lnc_contig_17984	1..232	33.5363	-1.00635	-2.00882	0.000892529	0.0400655	1
lnc_contig_34854	lnc_contig_34854	1..302	348.638	1.00559	2.00777	6.48638e-06	0.000744497	0.124331
lnc_contig_61781	lnc_contig_61781	1..1014	47.9829	1.00664	2.00923	0.000475265	0.0250272	1
lnc_contig_6511	lnc_contig_6511	1..361	104.673	1.0105	2.01461	0.000162588	0.0108589	1
lnc_contig_7122	lnc_contig_7122	1..835	178.519	1.01271	2.01769	0.000302476	0.0176227	1
lnc_contig_1478	lnc_contig_1478	1..388	429.489	1.01349	2.01878	0.000134572	0.0092787	1
lnc_contig_30191	lnc_contig_30191	1..367	132.759	1.01608	2.02241	0.000234715	0.0143438	1
lnc_contig_14632	lnc_contig_14632	1..318	135.995	1.01659	2.02313	1.46675e-05	0.00151155	0.281148
lnc_contig_1026	lnc_contig_1026	1..305	1013.31	1.0202	2.0282	0.000496751	0.0258041	1
lnc_contig_11711	lnc_contig_11711	1..256	320.468	1.02338	2.03268	3.0931e-06	0.000387507	0.0592886
lnc_contig_5409	lnc_contig_5409	1..878	76.8009	1.02576	2.03603	0.000314173	0.0180301	1
lnc_contig_12253	lnc_contig_12253	1..457	74.485	1.02694	2.03769	7.86659e-05	0.00595995	1
lnc_contig_6021	lnc_contig_6021	1..2435	21.8435	1.03828	2.05377	0.000150609	0.010165	1
lnc_contig_40365	lnc_contig_40365	1..562	30.3058	1.04476	2.06302	0.000724544	0.034123	1
lnc_contig_28884	lnc_contig_28884	1..419	40.7984	1.04853	2.06843	0.000585921	0.0290957	1
lnc_contig_1198	lnc_contig_1198	1..412	185.245	1.04958	2.06993	1.28343e-05	0.00135916	0.246008
lnc_contig_12014	lnc_contig_12014	1..743	377.344	1.05828	2.08245	2.03539e-05	0.00200074	0.390144
lnc_contig_10644	lnc_contig_10644	1..1505	56.7021	1.05945	2.08414	0.000181826	0.0119768	1
lnc_contig_24698	lnc_contig_24698	1..991	120.745	1.06298	2.08924	2.24475e-05	0.00214066	0.430273
lnc_contig_8082	lnc_contig_8082	1..684	282.565	1.06686	2.09487	7.82128e-07	0.000109429	0.0149918
lnc_contig_14057	lnc_contig_14057	1..1057	36.4201	1.07126	2.10127	6.02199e-05	0.00476982	1
lnc_contig_4809	lnc_contig_4809	1..506	489.516	1.07152	2.10164	7.16835e-06	0.000813035	0.137403
lnc_contig_22863	lnc_contig_22863	1..566	42.049	1.07276	2.10346	2.61884e-05	0.00248504	0.501979
lnc_contig_14310	lnc_contig_14310	1..342	123.856	1.07361	2.10469	0.000425366	0.0228693	1
lnc_contig_8152	lnc_contig_8152	1..297	556.439	1.07472	2.10631	6.95452e-05	0.00539693	1
lnc_contig_3234	lnc_contig_3234	1..338	78.797	1.07878	2.11225	0.000234774	0.0143438	1
lnc_contig_3700	lnc_contig_3700	1..413	802.532	1.08503	2.12142	8.34395e-06	0.000929865	0.159937
lnc_contig_8491	lnc_contig_8491	1..2612	58.5592	1.08693	2.12422	0.000121121	0.00853544	1
lnc_contig_53671	lnc_contig_53671	1..207	83.7625	1.0924	2.13229	0.000489838	0.0257239	1
lnc_contig_2012	lnc_contig_2012	1..1076	327.298	1.09474	2.13574	0.000192721	0.0124608	1
lnc_contig_13136	lnc_contig_13136	1..498	270.975	1.09987	2.14336	3.88036e-06	0.000467791	0.0743788
lnc_contig_14201	lnc_contig_14201	1..825	242.577	1.10415	2.14972	5.57408e-05	0.00454655	1
lnc_contig_29221	lnc_contig_29221	1..799	35.1054	1.11039	2.15904	0.00025584	0.0155188	1
lnc_contig_10022	lnc_contig_10022	1..528	188.865	1.12019	2.17376	3.42753e-05	0.00307005	0.65699
lnc_contig_3322	lnc_contig_3322	1..556	32.7769	1.12246	2.17718	0.000141549	0.00962128	1
lnc_contig_47635	lnc_contig_47635	1..213	78.8845	1.12722	2.18437	0.000945356	0.0419458	1
lnc_contig_31830	lnc_contig_31830	1..747	263.821	1.12767	2.18506	6.31135e-05	0.00497844	1
lnc_contig_40575	lnc_contig_40575	1..284	178.976	1.13263	2.19258	1.33392e-06	0.000178801	0.0255686
lnc_contig_35143	lnc_contig_35143	1..1069	46.5536	1.13502	2.19622	3.91083e-05	0.00343866	0.749628
lnc_contig_20363	lnc_contig_20363	1..1997	37.2842	1.13618	2.19798	0.00027602	0.0164309	1
lnc_contig_5408	lnc_contig_5408	1..575	43.8516	1.13707	2.19934	0.00113795	0.0492377	1
lnc_contig_18107	lnc_contig_18107	1..527	75.6125	1.13777	2.20041	2.73727e-05	0.00257196	0.52468
lnc_contig_8255	lnc_contig_8255	1..442	65.9773	1.14478	2.21113	0.000131767	0.00918439	1
lnc_contig_6478	lnc_contig_6478	1..271	2489.67	1.15308	2.22389	0.000544333	0.0273852	1
lnc_contig_79435	lnc_contig_79435	1..755	19.9578	1.15827	2.23189	0.000234296	0.0143438	1
lnc_contig_27035	lnc_contig_27035	1..267	51.3666	1.16014	2.23479	0.000494361	0.0257498	1
lnc_contig_8993	lnc_contig_8993	1..337	32.5708	1.16176	2.23729	0.00064327	0.0312157	1
lnc_contig_30198	lnc_contig_30198	1..367	52.7916	1.1746	2.2573	5.8524e-05	0.00469567	1
lnc_contig_4937	lnc_contig_4937	1..249	426.002	1.17491	2.25779	5.08441e-05	0.00425498	0.974579
lnc_contig_62878	lnc_contig_62878	1..557	50.963	1.17729	2.26151	5.11056e-05	0.00425498	0.979592
lnc_contig_33534	lnc_contig_33534	1..208	100.568	1.18027	2.26619	0.000580964	0.0289245	1
lnc_contig_5638	lnc_contig_5638	1..1282	92.763	1.19164	2.28412	6.68075e-08	1.11354e-05	0.00128057
lnc_contig_17544	lnc_contig_17544	1..446	38.3711	1.20064	2.29841	0.000137503	0.00944678	1
lnc_contig_4537	lnc_contig_4537	1..595	1193.19	1.20211	2.30076	0.000598779	0.0295809	1
lnc_contig_34736	lnc_contig_34736	1..445	86.124	1.20585	2.30673	8.38552e-05	0.00622892	1
lnc_contig_20519	lnc_contig_20519	1..586	23.0127	1.20821	2.31051	0.000215447	0.0135692	1
lnc_contig_13469	lnc_contig_13469	1..862	144.756	1.21127	2.31541	2.08555e-05	0.00201898	0.399758
lnc_contig_40253	lnc_contig_40253	1..340	100.336	1.21406	2.3199	1.53116e-05	0.00156948	0.293493
lnc_contig_13940	lnc_contig_13940	1..408	81.6626	1.2317	2.34844	4.92445e-05	0.00415823	0.943919
lnc_contig_42473	lnc_contig_42473	1..358	69.0617	1.23346	2.3513	7.10548e-05	0.00546979	1
lnc_contig_28564	lnc_contig_28564	1..257	90.8748	1.23384	2.35192	0.000270763	0.0161724	1
lnc_contig_36209	lnc_contig_36209	1..207	95.0997	1.23714	2.3573	0.000803639	0.0372982	1
lnc_contig_45873	lnc_contig_45873	1..487	99.0584	1.23916	2.36061	0.00013314	0.00921776	1
lnc_contig_14117	lnc_contig_14117	1..727	27.3896	1.24158	2.36457	0.000115469	0.00825859	1
lnc_contig_11000	lnc_contig_11000	1..393	142.781	1.25515	2.38692	2.10497e-07	3.22784e-05	0.0040348
lnc_contig_29550	lnc_contig_29550	1..496	19.7936	1.25976	2.39455	0.000842235	0.0385756	1
lnc_contig_5865	lnc_contig_5865	1..559	236.441	1.26512	2.40347	1.1249e-08	2.09341e-06	0.000215622
lnc_contig_14485	lnc_contig_14485	1..577	85.1017	1.26975	2.41119	2.54283e-06	0.000327121	0.048741
lnc_contig_1664	lnc_contig_1664	1..344	1908.75	1.27474	2.41956	0.000218668	0.0136529	1
lnc_contig_23356	lnc_contig_23356	1..225	118.493	1.27586	2.42143	1.06347e-05	0.00117153	0.203846
lnc_contig_2086	lnc_contig_2086	1..294	319.486	1.28414	2.43536	1.07597e-06	0.000145241	0.0206243
lnc_contig_23349	lnc_contig_23349	1..682	183.58	1.28473	2.43636	6.30708e-06	0.000732692	0.120894
lnc_contig_17091	lnc_contig_17091	1..258	155.447	1.29083	2.44668	1.89701e-05	0.00190377	0.36362
lnc_contig_8742	lnc_contig_8742	1..1646	40.2378	1.29297	2.45032	2.7087e-05	0.00255765	0.519203
lnc_contig_11169	lnc_contig_11169	1..793	18.0953	1.29798	2.45884	0.000164062	0.0109192	1
lnc_contig_23354	lnc_contig_23354	1..317	121.502	1.30013	2.46251	1.38257e-05	0.00144815	0.265011
lnc_contig_86335	lnc_contig_86335	1..457	31.5279	1.30981	2.4791	0.000118553	0.00841636	1
lnc_contig_8615	lnc_contig_8615	1..725	21.2277	1.31091	2.48099	0.000227544	0.0141151	1
lnc_contig_4897	lnc_contig_4897	1..300	764.016	1.31564	2.48912	2.96916e-07	4.44632e-05	0.00569129
lnc_contig_19188	lnc_contig_19188	1..472	71.0325	1.3207	2.49788	4.19333e-06	0.000499241	0.0803778
lnc_contig_562	lnc_contig_562	1..578	218.444	1.32118	2.49871	2.42186e-07	3.6843e-05	0.00464222
lnc_contig_61610	lnc_contig_61610	1..355	128.569	1.32868	2.51172	1.9169e-05	0.00191371	0.367431
lnc_contig_52301	lnc_contig_52301	1..257	45.1619	1.33047	2.51485	0.000176668	0.0116772	1
lnc_contig_19394	lnc_contig_19394	1..579	69.4472	1.33063	2.51513	4.40041e-06	0.000520661	0.0843471
lnc_contig_21535	lnc_contig_21535	1..643	188.954	1.3331	2.51944	7.58915e-06	0.000855699	0.145469
lnc_contig_2201	lnc_contig_2201	1..471	658.374	1.33715	2.52651	1.25441e-08	2.28995e-06	0.000240445
lnc_contig_22849	lnc_contig_22849	1..733	21.8095	1.34029	2.53203	5.12786e-05	0.00425498	0.982909
lnc_contig_50999	lnc_contig_50999	1..641	20.749	1.34206	2.53512	0.000621494	0.0303898	1
lnc_contig_49520	lnc_contig_49520	1..843	38.161	1.34338	2.53746	0.000124939	0.00874024	1
lnc_contig_69349	lnc_contig_69349	1..811	15.0877	1.34558	2.54133	0.000566288	0.028341	1
lnc_contig_887	lnc_contig_887	1..810	311.255	1.34824	2.54601	2.60151e-08	4.49242e-06	0.000498658
lnc_contig_5983	lnc_contig_5983	1..642	990.681	1.34924	2.54777	7.47867e-05	0.00572553	1
lnc_contig_23310	lnc_contig_23310	1..1103	14.9228	1.3511	2.55106	0.00073662	0.0346067	1
lnc_contig_10719	lnc_contig_10719	1..376	43.2308	1.35683	2.56122	0.000217385	0.0136171	1
lnc_contig_89378	lnc_contig_89378	1..864	49.5695	1.35691	2.56136	3.04364e-05	0.00277812	0.583405
lnc_contig_7948	lnc_contig_7948	1..281	455.697	1.36041	2.56758	0.000411398	0.0224663	1
lnc_contig_56590	lnc_contig_56590	1..294	56.0637	1.3896	2.62005	0.00111767	0.0486899	1
lnc_contig_53300	lnc_contig_53300	1..232	151.393	1.42246	2.68043	1.79947e-07	2.8506e-05	0.00344922
lnc_contig_19138	lnc_contig_19138	1..244	47.1348	1.42951	2.69356	0.000444179	0.0235846	1
lnc_contig_41913	lnc_contig_41913	1..1168	10.2255	1.43103	2.69639	0.000200203	0.0127917	1
lnc_contig_62894	lnc_contig_62894	1..504	21.8517	1.43145	2.69717	0.000189362	0.0123459	1
lnc_contig_27017	lnc_contig_27017	1..589	45.3656	1.44184	2.71667	1.06969e-05	0.00117164	0.205037
lnc_contig_1498	lnc_contig_1498	1..673	632.214	1.44445	2.72158	1.35918e-06	0.000180923	0.0260529
lnc_contig_30868	lnc_contig_30868	1..356	30.7375	1.46271	2.75626	0.000317032	0.0181237	1
lnc_contig_20737	lnc_contig_20737	1..371	114.358	1.46816	2.76669	8.29895e-07	0.000115271	0.0159074
lnc_contig_19738	lnc_contig_19738	1..202	97.5431	1.48102	2.79145	0.000356024	0.0198958	1
lnc_contig_88377	lnc_contig_88377	1..351	42.8314	1.4965	2.82157	0.000509053	0.0262299	1
lnc_contig_88225	lnc_contig_88225	1..454	16.7616	1.511	2.85008	0.000472393	0.0249444	1
lnc_contig_14045	lnc_contig_14045	1..297	316.974	1.52786	2.88358	3.80875e-08	6.46072e-06	0.000730061
lnc_contig_144772	lnc_contig_144772	1..280	198.448	1.52903	2.88591	6.09493e-06	0.000712364	0.116828
lnc_contig_44052	lnc_contig_44052	1..620	35.1724	1.52952	2.8869	9.50661e-07	0.000129236	0.0182223
lnc_contig_11467	lnc_contig_11467	1..319	66.1014	1.54221	2.91241	1.33756e-05	0.0014087	0.256383
lnc_contig_29918	lnc_contig_29918	1..1661	23.5138	1.54237	2.91273	2.12734e-05	0.00204909	0.407768
lnc_contig_50311	lnc_contig_50311	1..1479	12.7262	1.54597	2.92	1.45182e-05	0.00150908	0.278285
lnc_contig_21352	lnc_contig_21352	1..914	53.9518	1.54866	2.92544	5.3945e-05	0.00441888	1
lnc_contig_32465	lnc_contig_32465	1..214	117.096	1.55074	2.92967	3.01898e-06	0.000380709	0.0578678
lnc_contig_16643	lnc_contig_16643	1..309	24.5856	1.56253	2.95372	0.000722504	0.0341107	1
lnc_contig_22000	lnc_contig_22000	1..487	20.8567	1.56749	2.96389	3.00487e-05	0.00277096	0.575974
lnc_contig_31652	lnc_contig_31652	1..351	73.9659	1.57361	2.97649	1.46375e-07	2.33809e-05	0.00280571
lnc_contig_13721	lnc_contig_13721	1..1355	204.953	1.57551	2.98042	8.36042e-12	5.16944e-09	1.60253e-07
lnc_contig_15005	lnc_contig_15005	1..435	26.4446	1.57754	2.98461	0.000688425	0.0328281	1
lnc_contig_78541	lnc_contig_78541	1..478	36.0708	1.59989	3.03121	2.17906e-05	0.00208841	0.417682
lnc_contig_43158	lnc_contig_43158	1..765	64.7737	1.60123	3.03402	3.26964e-06	0.000404338	0.0626724
lnc_contig_30302	lnc_contig_30302	1..225	77.0129	1.61938	3.07242	1.97328e-06	0.000257305	0.0378239
lnc_contig_6793	lnc_contig_6793	1..582	422.927	1.63104	3.09736	3.96364e-09	7.83249e-07	7.59751e-05
lnc_contig_35647	lnc_contig_35647	1..314	657.484	1.63484	3.10553	2.72274e-07	4.10941e-05	0.00521895
lnc_contig_49870	lnc_contig_49870	1..463	30.5668	1.63682	3.1098	4.53424e-05	0.00389741	0.869123
lnc_contig_14041	lnc_contig_14041	1..337	207.859	1.6381	3.11255	5.50264e-09	1.0654e-06	0.000105475
lnc_contig_24792	lnc_contig_24792	1..609	51.9462	1.63924	3.11502	4.75059e-07	6.89843e-05	0.00910593
lnc_contig_43861	lnc_contig_43861	1..575	21.1097	1.6404	3.11753	1.61988e-05	0.00165159	0.310499
lnc_contig_11410	lnc_contig_11410	1..328	23.2738	1.64068	3.11813	0.000379669	0.0209915	1
lnc_contig_22944	lnc_contig_22944	1..541	31.4758	1.65077	3.14002	8.27998e-06	0.000928133	0.158711
lnc_contig_21102	lnc_contig_21102	1..1683	22.6079	1.67311	3.18901	4.8295e-05	0.00413267	0.925719
lnc_contig_9161	lnc_contig_9161	1..361	1390.6	1.68401	3.21319	7.84738e-10	1.97919e-07	1.50419e-05
lnc_contig_45903	lnc_contig_45903	1..289	22.8393	1.70953	3.27055	0.0005259	0.0268097	1
lnc_contig_8151	lnc_contig_8151	1..278	204.659	1.71285	3.27808	1.04493e-07	1.72666e-05	0.00200292
lnc_contig_74135	lnc_contig_74135	1..278	40.4314	1.71836	3.29063	5.79588e-05	0.00469567	1
lnc_contig_24364	lnc_contig_24364	1..696	17.6959	1.72737	3.31123	0.000234973	0.0143438	1
lnc_contig_10306	lnc_contig_10306	1..1260	74.6596	1.72942	3.31595	2.48371e-08	4.36768e-06	0.000476077
lnc_contig_28411	lnc_contig_28411	1..379	42.8125	1.73816	3.3361	0.000158149	0.0106365	1
lnc_contig_18867	lnc_contig_18867	1..537	55.7068	1.75366	3.37214	2.72783e-06	0.000348581	0.0522871
lnc_contig_1224	lnc_contig_1224	1..995	313.336	1.76062	3.38843	3.36904e-07	5.00603e-05	0.00645778
lnc_contig_17487	lnc_contig_17487	1..342	393.451	1.78734	3.45178	2.04059e-13	2.05863e-10	3.9114e-09
lnc_contig_52916	lnc_contig_52916	1..463	119.114	1.79789	3.47711	1.56331e-08	2.80051e-06	0.000299655
lnc_contig_56799	lnc_contig_56799	1..276	87.9253	1.79905	3.47992	8.76893e-07	0.000120059	0.0168083
lnc_contig_20293	lnc_contig_20293	1..332	306.268	1.80306	3.4896	4.63029e-11	1.70679e-08	8.87533e-07
lnc_contig_52749	lnc_contig_52749	1..305	28.4563	1.82433	3.54142	0.000339439	0.0191363	1
lnc_contig_41829	lnc_contig_41829	1..341	38.4347	1.82456	3.54199	0.00013864	0.00949091	1
lnc_contig_6221	lnc_contig_6221	1..410	197.42	1.82628	3.54622	3.12144e-10	8.54741e-08	5.98318e-06
lnc_contig_14280	lnc_contig_14280	1..296	40.1074	1.83135	3.5587	4.32066e-05	0.00376447	0.828184
lnc_contig_7694	lnc_contig_7694	1..390	814.372	1.84145	3.5837	8.69227e-11	2.73205e-08	1.66613e-06
lnc_contig_46483	lnc_contig_46483	1..462	17.6729	1.85463	3.61658	0.000421281	0.0228111	1
lnc_contig_9765	lnc_contig_9765	1..238	72.2934	1.85501	3.61755	6.65686e-06	0.000759516	0.127599
lnc_contig_7495	lnc_contig_7495	1..522	271.825	1.87562	3.6696	4.10787e-11	1.57479e-08	7.87396e-07
lnc_contig_33464	lnc_contig_33464	1..223	32.1623	1.87684	3.67271	0.00064823	0.0313769	1
lnc_contig_47524	lnc_contig_47524	1..298	20.4144	1.87853	3.67701	0.000620792	0.0303898	1
lnc_contig_71456	lnc_contig_71456	1..252	50.2818	1.87967	3.67992	5.87938e-05	0.00469567	1
lnc_contig_2186	lnc_contig_2186	1..732	57.6596	1.90373	3.74178	1.48021e-09	3.3777e-07	2.83727e-05
lnc_contig_28323	lnc_contig_28323	1..295	62.5942	1.90486	3.74472	5.297e-07	7.57709e-05	0.0101533
lnc_contig_18292	lnc_contig_18292	1..310	22.2773	1.91154	3.76212	0.000537984	0.0271371	1
lnc_contig_14311	lnc_contig_14311	1..456	184.756	1.9209	3.78659	1.19164e-09	2.81991e-07	2.28413e-05
lnc_contig_13967	lnc_contig_13967	1..948	115.035	1.93407	3.82131	1.61074e-09	3.59008e-07	3.08747e-05
lnc_contig_15950	lnc_contig_15950	1..576	104.043	1.94276	3.8444	1.83786e-12	1.40913e-09	3.52282e-08
lnc_contig_24465	lnc_contig_24465	1..806	14.8644	1.94326	3.84575	4.72464e-06	0.000555595	0.090562
lnc_contig_60200	lnc_contig_60200	1..502	24.7212	1.95884	3.88748	5.96773e-05	0.00474645	1
lnc_contig_9160	lnc_contig_9160	1..315	582.754	1.97476	3.93064	2.34257e-14	2.8064e-11	4.49024e-10
lnc_contig_49072	lnc_contig_49072	1..209	32.6092	1.9762	3.93456	0.000304124	0.017665	1
lnc_contig_27449	lnc_contig_27449	1..487	105.049	2.00539	4.01496	2.07612e-14	2.653e-11	3.9795e-10
lnc_contig_5744	lnc_contig_5744	1..856	125.052	2.02883	4.08074	1.9984e-15	2.94657e-12	3.83054e-11
lnc_contig_19393	lnc_contig_19393	1..593	53.3014	2.05046	4.14237	4.16526e-07	6.09464e-05	0.00798398
lnc_contig_15625	lnc_contig_15625	1..1497	63.7101	2.05341	4.15086	2.22045e-16	6.08022e-13	4.25615e-12
lnc_contig_10307	lnc_contig_10307	1..856	33.2562	2.08128	4.23182	3.93553e-07	5.80279e-05	0.00754363
lnc_contig_40219	lnc_contig_40219	1..488	229.883	2.14845	4.4335	2.99849e-09	6.11436e-07	5.7475e-05
lnc_contig_7342	lnc_contig_7342	1..314	28.7384	2.15778	4.46226	0.000890494	0.0400655	1
lnc_contig_20590	lnc_contig_20590	1..244	33.9068	2.22123	4.6629	0.000113699	0.00816246	1
lnc_contig_44200	lnc_contig_44200	1..358	30.4428	2.22648	4.67989	1.06087e-05	0.00117153	0.203348
lnc_contig_7307	lnc_contig_7307	1..321	111.685	2.24762	4.749	1.02658e-08	1.92916e-06	0.000196774
lnc_contig_49073	lnc_contig_49073	1..255	26.4681	2.2934	4.9021	0.000205557	0.0130901	1
lnc_contig_26724	lnc_contig_26724	1..227	28.7394	2.32327	5.00465	0.00019848	0.0127239	1
lnc_contig_2315	lnc_contig_2315	1..435	217.536	2.34286	5.07307	4.44969e-10	1.16838e-07	8.52917e-06
lnc_contig_3076	lnc_contig_3076	1..201	608.957	2.38831	5.23543	9.60669e-11	2.92287e-08	1.84141e-06
lnc_contig_49968	lnc_contig_49968	1..225	35.3414	2.41567	5.33566	1.25836e-05	0.00134002	0.241203
lnc_contig_43772	lnc_contig_43772	1..287	66.5572	2.44287	5.43723	1.78882e-09	3.89637e-07	3.4288e-05
lnc_contig_25544	lnc_contig_25544	1..1090	22.3425	2.45142	5.46954	2.08677e-09	4.44435e-07	3.99992e-05
lnc_contig_24466	lnc_contig_24466	1..245	14.7749	2.45262	5.4741	0.000428382	0.0228725	1
lnc_contig_18057	lnc_contig_18057	1..222	453.285	2.46709	5.52927	0	0	0
lnc_contig_25017	lnc_contig_25017	1..330	11.3419	2.47328	5.55304	0.000668382	0.0320289	1
lnc_contig_4161	lnc_contig_4161	1..802	403.33	2.48535	5.59972	0	0	0
lnc_contig_45694	lnc_contig_45694	1..577	26.9072	2.51727	5.72496	4.68301e-08	7.87402e-06	0.000897639
lnc_contig_7772	lnc_contig_7772	1..666	221.857	2.52043	5.73754	2.50275e-10	7.05481e-08	4.79727e-06
lnc_contig_47802	lnc_contig_47802	1..549	21.6572	2.62691	6.17702	4.93309e-07	7.10958e-05	0.00945574
lnc_contig_13328	lnc_contig_13328	1..907	263.231	2.67125	6.36979	7.22755e-14	8.14928e-11	1.38538e-09
lnc_contig_24365	lnc_contig_24365	1..485	98.5929	2.69985	6.49733	2.17656e-09	4.58465e-07	4.17203e-05
lnc_contig_170958	lnc_contig_170958	1..257	2733.84	2.70139	6.50428	0	0	0
lnc_contig_23924	lnc_contig_23924	1..2437	29.6626	2.73446	6.65508	1.43309e-09	3.30958e-07	2.74695e-05
lnc_contig_18772	lnc_contig_18772	1..260	35.8934	2.81428	7.0337	8.80027e-05	0.00646297	1
lnc_contig_33773	lnc_contig_33773	1..276	214.661	2.84805	7.20025	5.55112e-16	1.27685e-12	1.06404e-11
lnc_contig_1919	lnc_contig_1919	1..1462	38.3183	2.85442	7.23211	4.32215e-11	1.62445e-08	8.2847e-07
lnc_contig_9097	lnc_contig_9097	1..582	275.59	2.88719	7.39827	0	0	0
lnc_contig_7306	lnc_contig_7306	1..600	647.936	2.91926	7.56458	0	0	0
lnc_contig_15675	lnc_contig_15675	1..292	39.1981	2.92915	7.61659	5.83386e-07	8.2223e-05	0.0111823
lnc_contig_58005	lnc_contig_58005	1..384	43.5859	2.92927	7.61724	1.16601e-09	2.79376e-07	2.23501e-05
lnc_contig_7129	lnc_contig_7129	1..540	137.329	2.96584	7.81282	1.24345e-13	1.32414e-10	2.38344e-09
lnc_contig_52261	lnc_contig_52261	1..350	15.2654	3.08841	8.50556	8.38718e-05	0.00622892	1
lnc_contig_5233	lnc_contig_5233	1..325	181.007	3.12216	8.70693	6.66134e-16	1.27685e-12	1.27685e-11
lnc_contig_5531	lnc_contig_5531	1..349	73.9217	3.17642	9.04063	5.47229e-13	4.9949e-10	1.04893e-08
lnc_contig_11158	lnc_contig_11158	1..595	188.328	3.17689	9.04356	2.65806e-11	1.13222e-08	5.09497e-07
lnc_contig_5722	lnc_contig_5722	1..273	1287.87	3.20804	9.24093	2.42251e-13	2.32173e-10	4.64346e-09
lnc_contig_5234	lnc_contig_5234	1..278	226.225	3.25075	9.51861	7.77156e-16	1.35423e-12	1.48965e-11
lnc_contig_12113	lnc_contig_12113	1..469	43.4257	3.34995	10.1961	4.56077e-10	1.18136e-07	8.74207e-06
lnc_contig_7151	lnc_contig_7151	1..378	88.2115	3.48367	11.1864	6.66134e-16	1.27685e-12	1.27685e-11
lnc_contig_5506	lnc_contig_5506	1..354	1461.99	3.60599	12.1762	1.80966e-14	2.47769e-11	3.46876e-10
lnc_contig_25837	lnc_contig_25837	1..204	38.7152	3.6846	12.8581	3.95334e-06	0.00047361	0.0757776
lnc_contig_10083	lnc_contig_10083	1..406	417.922	3.73496	13.3148	0	0	0
lnc_contig_31502	lnc_contig_31502	1..1501	31.4299	3.77768	13.715	1.33227e-15	2.12808e-12	2.55369e-11
lnc_contig_37575	lnc_contig_37575	1..409	25.6222	3.89844	14.9123	1.85145e-07	2.90891e-05	0.00354887
lnc_contig_31042	lnc_contig_31042	1..229	93.7857	5.55229	46.9253	6.87961e-12	4.54718e-09	1.31868e-07
lnc_contig_23408	lnc_contig_23408	1..363	66.1826	6.06481	66.9405	7.29783e-12	4.66283e-09	1.39885e-07
lnc_contig_12283	lnc_contig_12283	1..276	149.824	8.02768	260.958	5.85709e-11	2.07905e-08	1.12269e-06

## Sheet: PolyIC vs. Control
Name	Chromosome	Region	Max group mean	Log₂ fold change	Fold change	P-value	FDR p-value	Bonferroni
lnc_contig_138610	lnc_contig_138610	1..317	725.115	-3.7735	-13.6753	2.37408e-11	1.43495e-07	4.55063e-07
lnc_contig_150348	lnc_contig_150348	1..319	603.006	-3.66558	-12.6897	2.36114e-10	5.0287e-07	4.52583e-06
lnc_contig_5797	lnc_contig_5797	1..368	4503.64	-3.48558	-11.2012	8.74238e-11	2.39391e-07	1.67574e-06
lnc_contig_175966	lnc_contig_175966	1..294	699.752	-3.4612	-11.0135	9.81126e-09	5.53124e-06	0.000188062
lnc_contig_5137	lnc_contig_5137	1..339	2260.94	-3.43559	-10.8197	5.50454e-10	7.5365e-07	1.05511e-05
lnc_contig_91692	lnc_contig_91692	1..368	2218.36	-3.41943	-10.6992	1.91103e-11	1.43495e-07	3.66306e-07
lnc_contig_35154	lnc_contig_35154	1..343	2554.1	-3.40555	-10.5968	3.74308e-11	1.43495e-07	7.17474e-07
lnc_contig_118628	lnc_contig_118628	1..365	181.943	-3.34089	-10.1323	4.81402e-10	7.09809e-07	9.22752e-06
lnc_contig_36725	lnc_contig_36725	1..337	4331.33	-3.2492	-9.50835	3.01563e-11	1.43495e-07	5.78036e-07
lnc_contig_200370	lnc_contig_200370	1..288	6447.76	-3.23352	-9.4056	7.39836e-09	4.87769e-06	0.000141812
lnc_contig_28440	lnc_contig_28440	1..491	11274.8	-3.2309	-9.38852	1.72986e-10	4.14475e-07	3.3158e-06
lnc_contig_51326	lnc_contig_51326	1..1079	1060.04	-3.15884	-8.93113	3.49561e-10	6.09126e-07	6.70039e-06
lnc_contig_124544	lnc_contig_124544	1..305	13412.2	-3.11261	-8.64947	2.9069e-10	5.57195e-07	5.57195e-06
lnc_contig_8744	lnc_contig_8744	1..275	9209.9	-3.1125	-8.64881	2.80791e-09	2.44646e-06	5.38221e-05
lnc_contig_98070	lnc_contig_98070	1..595	19.565	-3.0856	-8.48905	8.20714e-07	0.000271232	0.0157314
lnc_contig_161937	lnc_contig_161937	1..382	27153.5	-3.08373	-8.47806	1.14918e-09	1.4685e-06	2.20274e-05
lnc_contig_9155	lnc_contig_9155	1..451	6148.91	-3.08214	-8.46871	4.65487e-11	1.48707e-07	8.92245e-07
lnc_contig_51117	lnc_contig_51117	1..429	24877.7	-3.03091	-8.17326	7.63411e-09	4.87769e-06	0.000146331
lnc_contig_196569	lnc_contig_196569	1..297	19192.3	-3.00433	-8.02405	4.4217e-10	7.06292e-07	8.47551e-06
lnc_contig_57224	lnc_contig_57224	1..369	53944.9	-2.95148	-7.73542	1.06857e-08	5.85208e-06	0.000204823
lnc_contig_19466	lnc_contig_19466	1..264	23346	-2.92898	-7.61574	1.59402e-09	1.71341e-06	3.05542e-05
lnc_contig_100639	lnc_contig_100639	1..273	41779.5	-2.91422	-7.53819	3.61069e-09	2.88242e-06	6.92096e-05
lnc_contig_85285	lnc_contig_85285	1..406	10367.1	-2.90659	-7.49843	1.60901e-09	1.71341e-06	3.08414e-05
lnc_contig_163278	lnc_contig_163278	1..312	6093.55	-2.89972	-7.46283	9.29314e-09	5.49387e-06	0.000178131
lnc_contig_86043	lnc_contig_86043	1..216	48736.7	-2.89112	-7.41847	2.05321e-09	2.01441e-06	3.9356e-05
lnc_contig_167969	lnc_contig_167969	1..325	5315.47	-2.89094	-7.41753	8.48644e-09	5.24736e-06	0.000162668
lnc_contig_146651	lnc_contig_146651	1..376	35214.7	-2.8835	-7.37938	4.15626e-09	3.06412e-06	7.96671e-05
lnc_contig_86385	lnc_contig_86385	1..329	45701	-2.8573	-7.2466	4.77238e-09	3.38804e-06	9.1477e-05
lnc_contig_15323	lnc_contig_15323	1..297	113258	-2.8435	-7.17757	3.41956e-09	2.84983e-06	6.55461e-05
lnc_contig_89546	lnc_contig_89546	1..365	11161.7	-2.83665	-7.14361	2.25035e-09	2.05403e-06	4.31347e-05
lnc_contig_103947	lnc_contig_103947	1..325	48160.2	-2.80579	-6.99242	1.74269e-08	9.27884e-06	0.000334038
lnc_contig_113337	lnc_contig_113337	1..344	86996.9	-2.7562	-6.75612	2.03733e-08	1.05545e-05	0.000390515
lnc_contig_57351	lnc_contig_57351	1..373	51.9551	-2.73182	-6.64293	2.14782e-05	0.00579851	0.411694
lnc_contig_154854	lnc_contig_154854	1..328	2815.21	-2.65902	-6.31603	1.49194e-09	1.71341e-06	2.85975e-05
lnc_contig_45874	lnc_contig_45874	1..458	84.652	-2.65635	-6.30438	9.09565e-08	3.55807e-05	0.00174345
lnc_contig_93566	lnc_contig_93566	1..230	158521	-2.6334	-6.20487	5.69275e-08	2.53764e-05	0.00109119
lnc_contig_25989	lnc_contig_25989	1..997	19501	-2.59959	-6.06114	9.06096e-08	3.55807e-05	0.00173681
lnc_contig_51435	lnc_contig_51435	1..351	243696	-2.59006	-6.02124	4.39753e-07	0.000159041	0.00842918
lnc_contig_147665	lnc_contig_147665	1..316	19103.6	-2.58093	-5.98327	3.75941e-09	2.88242e-06	7.20604e-05
lnc_contig_85023	lnc_contig_85023	1..213	45.6776	-2.5712	-5.94305	4.41492e-05	0.0111349	0.846253
lnc_contig_108566	lnc_contig_108566	1..212	29014.5	-2.54383	-5.83133	2.42585e-08	1.19228e-05	0.000464987
lnc_contig_60303	lnc_contig_60303	1..267	55.1638	-2.52904	-5.77188	5.3711e-06	0.0015839	0.102953
lnc_contig_20046	lnc_contig_20046	1..310	62974.2	-2.51285	-5.70746	2.34858e-08	1.18467e-05	0.000450175
lnc_contig_31280	lnc_contig_31280	1..390	93831.3	-2.51149	-5.70208	7.66893e-08	3.12762e-05	0.00146998
lnc_contig_17170	lnc_contig_17170	1..332	276117	-2.48181	-5.58598	4.74747e-07	0.000168518	0.00909996
lnc_contig_166208	lnc_contig_166208	1..203	136138	-2.45403	-5.47945	5.08459e-08	2.32051e-05	0.000974613
lnc_contig_43873	lnc_contig_43873	1..211	34.5684	-2.43763	-5.41752	1.55994e-05	0.00433346	0.299008
lnc_contig_57402	lnc_contig_57402	1..413	64.566	-2.4286	-5.38371	1.09287e-06	0.000349136	0.0209482
lnc_contig_38246	lnc_contig_38246	1..460	8463.76	-2.4146	-5.33171	2.10185e-09	2.01441e-06	4.02882e-05
lnc_contig_51664	lnc_contig_51664	1..725	9.62002	-2.38791	-5.23398	0.000128547	0.0262127	1
lnc_contig_127648	lnc_contig_127648	1..269	150.962	-2.30993	-4.95859	4.95195e-07	0.00017258	0.0094919
lnc_contig_47821	lnc_contig_47821	1..200	64.8201	-2.3087	-4.95436	8.25621e-05	0.0186182	1
lnc_contig_51341	lnc_contig_51341	1..291	20.5194	-2.28803	-4.8839	4.33221e-05	0.011072	0.830399
lnc_contig_589	lnc_contig_589	1..334	1152.87	-2.25206	-4.76362	6.73155e-08	2.93251e-05	0.0012903
lnc_contig_2870	lnc_contig_2870	1..408	254.382	-2.18353	-4.54263	1.33159e-07	5.10477e-05	0.00255238
lnc_contig_12194	lnc_contig_12194	1..287	57529.4	-2.13104	-4.38032	9.23553e-07	0.000300045	0.0177027
lnc_contig_20382	lnc_contig_20382	1..387	31.7389	-2.10362	-4.29786	2.23964e-06	0.00069241	0.0429294
lnc_contig_45747	lnc_contig_45747	1..603	4.57655	-2.09827	-4.28196	0.000110505	0.0237995	1
lnc_contig_76768	lnc_contig_76768	1..269	2279.99	-2.08835	-4.2526	1.66977e-07	6.27571e-05	0.00320061
lnc_contig_12175	lnc_contig_12175	1..1216	18.1559	-2.03797	-4.10667	6.7631e-06	0.00196417	0.129635
lnc_contig_578	lnc_contig_578	1..306	420.694	-1.99985	-3.99958	6.03124e-09	4.12882e-06	0.000115607
lnc_contig_40732	lnc_contig_40732	1..256	244.608	-1.98116	-3.9481	4.13896e-07	0.000152569	0.00793356
lnc_contig_37781	lnc_contig_37781	1..419	872.53	-1.94227	-3.84311	6.81813e-07	0.000233375	0.013069
lnc_contig_13552	lnc_contig_13552	1..395	621.963	-1.93729	-3.82986	9.45836e-09	5.49387e-06	0.000181298
lnc_contig_78215	lnc_contig_78215	1..504	375.148	-1.90804	-3.75299	7.38886e-08	3.12762e-05	0.0014163
lnc_contig_19371	lnc_contig_19371	1..643	237.42	-1.85173	-3.60933	2.73327e-08	1.30978e-05	0.000523912
lnc_contig_2982	lnc_contig_2982	1..293	79.6426	-1.848	-3.6	4.63214e-06	0.00138733	0.0887888
lnc_contig_9856	lnc_contig_9856	1..264	1716.14	-1.79855	-3.47871	1.45118e-06	0.000456003	0.0278162
lnc_contig_8012	lnc_contig_8012	1..323	143.812	-1.79709	-3.47519	1.70544e-05	0.00466999	0.326899
lnc_contig_13631	lnc_contig_13631	1..628	118.387	-1.74577	-3.35374	7.5076e-07	0.000252466	0.0143906
lnc_contig_598	lnc_contig_598	1..489	2818.55	-1.72308	-3.30141	3.588e-05	0.00929389	0.687748
lnc_contig_8049	lnc_contig_8049	1..289	52.347	-1.71663	-3.28668	0.00011542	0.0245064	1
lnc_contig_25040	lnc_contig_25040	1..345	390.752	-1.7088	-3.26889	7.60018e-08	3.12762e-05	0.0014568
lnc_contig_6996	lnc_contig_6996	1..255	2883.51	-1.66527	-3.17173	8.48725e-05	0.0189167	1
lnc_contig_26733	lnc_contig_26733	1..225	106.707	-1.66016	-3.16051	0.000158067	0.0315606	1
lnc_contig_16494	lnc_contig_16494	1..315	544.933	-1.633	-3.10157	3.48689e-06	0.0010609	0.0668367
lnc_contig_11409	lnc_contig_11409	1..360	1226.57	-1.61256	-3.05794	4.68906e-05	0.0116727	0.898799
lnc_contig_20220	lnc_contig_20220	1..761	837.063	-1.60935	-3.05115	7.08142e-05	0.0165532	1
lnc_contig_304	lnc_contig_304	1..405	6627.83	-1.60389	-3.03962	0.000170965	0.0331016	1
lnc_contig_20453	lnc_contig_20453	1..380	227.331	-1.59376	-3.01834	6.58662e-05	0.0155867	1
lnc_contig_588	lnc_contig_588	1..346	8450.56	-1.58535	-3.0008	0.000168915	0.0330385	1
lnc_contig_288	lnc_contig_288	1..492	2503.42	-1.54368	-2.91538	0.000140091	0.028266	1
lnc_contig_10145	lnc_contig_10145	1..220	5500.68	-1.53828	-2.90449	0.000162693	0.0321494	1
lnc_contig_24536	lnc_contig_24536	1..326	76.1776	-1.48002	-2.78953	7.86449e-05	0.0181622	1
lnc_contig_11873	lnc_contig_11873	1..576	78.9876	-1.46304	-2.75688	0.000118901	0.0245064	1
lnc_contig_16802	lnc_contig_16802	1..306	414.329	-1.43697	-2.70752	3.59338e-08	1.67995e-05	0.000688779
lnc_contig_26138	lnc_contig_26138	1..443	65.7626	-1.42736	-2.68954	3.38318e-05	0.00888339	0.648488
lnc_contig_49092	lnc_contig_49092	1..229	59.9502	-1.41224	-2.6615	0.000207787	0.0394343	1
lnc_contig_55492	lnc_contig_55492	1..292	24.7576	-1.35448	-2.55705	8.60917e-05	0.0189679	1
lnc_contig_36555	lnc_contig_36555	1..406	76.5671	-1.34772	-2.5451	6.22947e-05	0.0149419	1
lnc_contig_85481	lnc_contig_85481	1..342	222.614	-1.2803	-2.4289	0.0002283	0.0429025	1
lnc_contig_24397	lnc_contig_24397	1..339	31.1516	-1.17634	-2.26002	0.000206206	0.0394343	1
lnc_contig_12253	lnc_contig_12253	1..457	69.5032	1.05055	2.07131	5.83616e-05	0.014342	1
lnc_contig_37922	lnc_contig_37922	1..1225	39.2615	1.05659	2.08001	6.23619e-05	0.0149419	1
lnc_contig_65645	lnc_contig_65645	1..1365	21.2588	1.09351	2.13393	3.266e-05	0.00869481	0.626027
lnc_contig_7122	lnc_contig_7122	1..835	213.409	1.24519	2.37049	8.68902e-06	0.00248584	0.166551
lnc_contig_48982	lnc_contig_48982	1..1419	12.2171	1.41736	2.67097	8.11852e-05	0.0185257	1
lnc_contig_43772	lnc_contig_43772	1..287	34.3768	1.54826	2.92464	0.00025078	0.0466695	1
lnc_contig_33407	lnc_contig_33407	1..350	35.9498	1.71638	3.2861	1.3466e-05	0.00379582	0.258115
lnc_contig_104905	lnc_contig_104905	1..394	198.155	3.01167	8.06498	0	0	0
lnc_contig_63869	lnc_contig_63869	1..719	167.641	3.29979	9.84776	0.000118306	0.0245064	1
lnc_contig_121305	lnc_contig_121305	1..273	34.2267	7.56555	189.434	0.000117788	0.0245064	1
lnc_contig_218521	lnc_contig_218521	1..431	23.4533	7.67882	204.906	9.62568e-05	0.0209665	1

## Sheet: Gluc vs. Control
Name	Chromosome	Region	Max group mean	Log₂ fold change	Fold change	P-value	FDR p-value	Bonferroni
lnc_contig_28505	lnc_contig_28505	1..409	3.77673	-3.91899	-15.1263	0.000165245	0.0270719	1
lnc_contig_119045	lnc_contig_119045	1..289	51.7962	-3.78383	-13.7736	1.25006e-07	4.27878e-05	0.00239612
lnc_contig_175966	lnc_contig_175966	1..294	699.752	-3.60934	-12.2045	2.31783e-09	1.26214e-06	4.44281e-05
lnc_contig_145557	lnc_contig_145557	1..438	9.20077	-3.51272	-11.4139	7.52856e-05	0.0136139	1
lnc_contig_138610	lnc_contig_138610	1..317	725.115	-3.47725	-11.1367	6.38417e-10	6.26455e-07	1.22372e-05
lnc_contig_150348	lnc_contig_150348	1..319	603.006	-3.45697	-10.9813	2.04396e-09	1.18723e-06	3.91787e-05
lnc_contig_57351	lnc_contig_57351	1..373	51.9551	-3.43867	-10.8428	1.6479e-07	5.44601e-05	0.00315869
lnc_contig_5797	lnc_contig_5797	1..368	4503.64	-3.35772	-10.2512	4.07769e-10	5.21075e-07	7.81613e-06
lnc_contig_8744	lnc_contig_8744	1..275	9209.9	-3.32371	-10.0124	2.22019e-10	4.25566e-07	4.25566e-06
lnc_contig_51117	lnc_contig_51117	1..429	24877.7	-3.2661	-9.62043	4.83223e-10	5.44848e-07	9.26242e-06
lnc_contig_35154	lnc_contig_35154	1..343	2554.1	-3.22318	-9.33844	3.78722e-10	5.21075e-07	7.25935e-06
lnc_contig_200370	lnc_contig_200370	1..288	6447.76	-3.21606	-9.29243	8.87688e-09	4.2538e-06	0.000170152
lnc_contig_51326	lnc_contig_51326	1..1079	1060.04	-3.20557	-9.22512	1.91423e-10	4.13651e-07	3.6692e-06
lnc_contig_161937	lnc_contig_161937	1..382	27153.5	-3.17216	-9.01394	3.80782e-10	5.21075e-07	7.29884e-06
lnc_contig_36725	lnc_contig_36725	1..337	4331.33	-3.16117	-8.94553	1.00033e-10	4.13651e-07	1.91743e-06
lnc_contig_5137	lnc_contig_5137	1..339	2260.94	-3.15952	-8.93531	1.13588e-08	5.18395e-06	0.000217726
lnc_contig_57224	lnc_contig_57224	1..369	53944.9	-3.14896	-8.87014	1.0468e-09	8.02599e-07	2.0065e-05
lnc_contig_124544	lnc_contig_124544	1..305	13412.2	-3.14333	-8.8356	1.94036e-10	4.13651e-07	3.71929e-06
lnc_contig_91692	lnc_contig_91692	1..368	2218.36	-3.14286	-8.83271	6.68247e-10	6.26455e-07	1.2809e-05
lnc_contig_19466	lnc_contig_19466	1..264	23346	-3.13941	-8.81162	9.93599e-11	4.13651e-07	1.90453e-06
lnc_contig_47821	lnc_contig_47821	1..200	64.8201	-3.12838	-8.7445	2.4211e-07	7.86571e-05	0.00464077
lnc_contig_167969	lnc_contig_167969	1..325	5315.47	-3.11011	-8.6345	5.8545e-10	6.23439e-07	1.12219e-05
lnc_contig_86043	lnc_contig_86043	1..216	48736.7	-3.09055	-8.51819	1.48532e-10	4.13651e-07	2.84706e-06
lnc_contig_28440	lnc_contig_28440	1..491	11274.8	-3.08361	-8.47736	1.10891e-09	8.17519e-07	2.12555e-05
lnc_contig_118628	lnc_contig_118628	1..365	181.943	-3.07871	-8.44861	6.94251e-09	3.41216e-06	0.000133074
lnc_contig_113337	lnc_contig_113337	1..344	86996.9	-3.0637	-8.36116	4.53193e-10	5.42925e-07	8.6868e-06
lnc_contig_9155	lnc_contig_9155	1..451	6148.91	-3.05488	-8.31018	6.85831e-11	4.13651e-07	1.3146e-06
lnc_contig_100639	lnc_contig_100639	1..273	41779.5	-3.02875	-8.161	8.62415e-10	6.88782e-07	1.65308e-05
lnc_contig_85285	lnc_contig_85285	1..406	10367.1	-3.02735	-8.15309	3.30815e-10	5.21075e-07	6.34106e-06
lnc_contig_89546	lnc_contig_89546	1..365	11161.7	-3.02049	-8.11441	1.94222e-10	4.13651e-07	3.72286e-06
lnc_contig_60303	lnc_contig_60303	1..267	55.1638	-3.01369	-8.07627	1.02871e-07	3.65155e-05	0.00197184
lnc_contig_103947	lnc_contig_103947	1..325	48160.2	-3.00159	-8.00883	1.64971e-09	1.03188e-06	3.16217e-05
lnc_contig_93566	lnc_contig_93566	1..230	158521	-2.98935	-7.94116	7.19011e-10	6.26455e-07	1.3782e-05
lnc_contig_98070	lnc_contig_98070	1..595	19.565	-2.97666	-7.87163	1.45229e-06	0.00042827	0.0278375
lnc_contig_20589	lnc_contig_20589	1..506	17.0055	-2.96944	-7.8323	4.94911e-08	1.93601e-05	0.000948645
lnc_contig_196569	lnc_contig_196569	1..297	19192.3	-2.96763	-7.82247	7.16943e-10	6.26455e-07	1.37424e-05
lnc_contig_86385	lnc_contig_86385	1..329	45701	-2.96257	-7.79512	1.27425e-09	9.01789e-07	2.44248e-05
lnc_contig_51435	lnc_contig_51435	1..351	243696	-2.94371	-7.69388	9.43811e-09	4.41243e-06	0.00018091
lnc_contig_25989	lnc_contig_25989	1..997	19501	-2.91708	-7.55313	2.00661e-09	1.18723e-06	3.84627e-05
lnc_contig_15323	lnc_contig_15323	1..297	113258	-2.90293	-7.47942	1.60346e-09	1.03188e-06	3.0735e-05
lnc_contig_146651	lnc_contig_146651	1..376	35214.7	-2.87158	-7.31864	4.81061e-09	2.43136e-06	9.22097e-05
lnc_contig_163278	lnc_contig_163278	1..312	6093.55	-2.85383	-7.22919	1.57897e-08	7.03852e-06	0.000302656
lnc_contig_31280	lnc_contig_31280	1..390	93831.3	-2.81635	-7.0438	1.66884e-09	1.03188e-06	3.19884e-05
lnc_contig_154854	lnc_contig_154854	1..328	2815.21	-2.80951	-7.01049	1.69527e-10	4.13651e-07	3.24948e-06
lnc_contig_51341	lnc_contig_51341	1..291	20.5194	-2.80243	-6.97616	1.72024e-06	0.000477877	0.0329735
lnc_contig_108566	lnc_contig_108566	1..212	29014.5	-2.80194	-6.97379	8.02986e-10	6.69202e-07	1.53916e-05
lnc_contig_27174	lnc_contig_27174	1..223	30.522	-2.76721	-6.8079	1.25552e-05	0.00283128	0.240659
lnc_contig_147665	lnc_contig_147665	1..316	19103.6	-2.76596	-6.80203	2.6689e-10	4.65068e-07	5.11575e-06
lnc_contig_45874	lnc_contig_45874	1..458	84.652	-2.69862	-6.49181	5.53931e-08	2.12355e-05	0.00106177
lnc_contig_166208	lnc_contig_166208	1..203	136138	-2.68909	-6.44904	2.37046e-09	1.26214e-06	4.54369e-05
lnc_contig_17170	lnc_contig_17170	1..332	276117	-2.635	-6.21176	8.93694e-08	3.23214e-05	0.00171303
lnc_contig_45747	lnc_contig_45747	1..603	4.57655	-2.57091	-5.94183	1.0291e-05	0.00240558	0.197258
lnc_contig_129427	lnc_contig_129427	1..581	6.43305	-2.55611	-5.88118	4.79912e-06	0.00114996	0.0919895
lnc_contig_20046	lnc_contig_20046	1..310	62974.2	-2.53917	-5.81255	1.67456e-08	7.29497e-06	0.000320979
lnc_contig_57402	lnc_contig_57402	1..413	64.566	-2.50927	-5.69333	4.8808e-07	0.000155925	0.00935552
lnc_contig_2870	lnc_contig_2870	1..408	254.382	-2.43826	-5.41986	4.8201e-09	2.43136e-06	9.23916e-05
lnc_contig_12194	lnc_contig_12194	1..287	57529.4	-2.43335	-5.40145	2.10264e-08	8.95631e-06	0.000403034
lnc_contig_38246	lnc_contig_38246	1..460	8463.76	-2.4099	-5.31437	2.25587e-09	1.26214e-06	4.32405e-05
lnc_contig_85023	lnc_contig_85023	1..213	45.6776	-2.40374	-5.29174	0.000106454	0.0182189	1
lnc_contig_78215	lnc_contig_78215	1..504	375.148	-2.32645	-5.01569	7.2133e-11	4.13651e-07	1.38264e-06
lnc_contig_10149	lnc_contig_10149	1..279	18.7297	-2.26888	-4.81948	0.000233913	0.0367265	1
lnc_contig_8049	lnc_contig_8049	1..289	52.347	-2.20614	-4.61438	1.48911e-06	0.000432475	0.0285434
lnc_contig_20453	lnc_contig_20453	1..380	227.331	-2.17192	-4.50622	8.39187e-08	3.09337e-05	0.00160855
lnc_contig_77589	lnc_contig_77589	1..389	17.4898	-2.14499	-4.42288	7.998e-05	0.0143276	1
lnc_contig_37781	lnc_contig_37781	1..419	872.53	-2.14274	-4.41601	4.477e-08	1.78782e-05	0.000858152
lnc_contig_76768	lnc_contig_76768	1..269	2279.99	-2.09461	-4.27111	1.49655e-07	5.03261e-05	0.00286859
lnc_contig_578	lnc_contig_578	1..306	420.694	-2.08579	-4.24508	1.3173e-09	9.01789e-07	2.52501e-05
lnc_contig_8012	lnc_contig_8012	1..323	143.812	-2.04544	-4.12799	1.13824e-06	0.000351901	0.0218179
lnc_contig_1862	lnc_contig_1862	1..261	30.0642	-2.03217	-4.09018	0.000297051	0.0448336	1
lnc_contig_589	lnc_contig_589	1..334	1152.87	-2.016	-4.04462	1.09329e-06	0.000343543	0.0209561
lnc_contig_127648	lnc_contig_127648	1..269	150.962	-1.98465	-3.95767	1.05175e-05	0.00242891	0.2016
lnc_contig_16494	lnc_contig_16494	1..315	544.933	-1.95068	-3.86557	3.53365e-08	1.44113e-05	0.000677331
lnc_contig_598	lnc_contig_598	1..489	2818.55	-1.93782	-3.83126	3.39157e-06	0.000878507	0.0650095
lnc_contig_13631	lnc_contig_13631	1..628	118.387	-1.8709	-3.6576	1.19327e-07	4.15867e-05	0.00228727
lnc_contig_20220	lnc_contig_20220	1..761	837.063	-1.86074	-3.63195	4.47448e-06	0.00111385	0.0857668
lnc_contig_288	lnc_contig_288	1..492	2503.42	-1.86003	-3.63015	4.56494e-06	0.00112181	0.0875008
lnc_contig_22588	lnc_contig_22588	1..863	5.18467	-1.85987	-3.62974	0.0001277	0.0212848	1
lnc_contig_19371	lnc_contig_19371	1..643	237.42	-1.84983	-3.60459	2.59951e-08	1.0832e-05	0.000498274
lnc_contig_93984	lnc_contig_93984	1..360	15.0292	-1.83684	-3.57227	1.60383e-05	0.00344216	0.307422
lnc_contig_24536	lnc_contig_24536	1..326	76.1776	-1.82906	-3.55305	1.68987e-06	0.000476346	0.0323915
lnc_contig_26733	lnc_contig_26733	1..225	106.707	-1.82798	-3.55039	3.57139e-05	0.00705736	0.684564
lnc_contig_49501	lnc_contig_49501	1..262	76.6935	-1.8122	-3.51178	7.29361e-06	0.00172597	0.139804
lnc_contig_11873	lnc_contig_11873	1..576	78.9876	-1.80946	-3.50512	2.26251e-06	0.00060233	0.0433678
lnc_contig_40732	lnc_contig_40732	1..256	244.608	-1.7938	-3.46726	3.58257e-06	0.00091561	0.0686707
lnc_contig_304	lnc_contig_304	1..405	6627.83	-1.77826	-3.43011	3.09266e-05	0.00624001	0.592801
lnc_contig_9213	lnc_contig_9213	1..308	35.1726	-1.77193	-3.4151	0.000179879	0.0292197	1
lnc_contig_20382	lnc_contig_20382	1..387	31.7389	-1.76123	-3.38986	4.57896e-05	0.00860486	0.877696
lnc_contig_3565	lnc_contig_3565	1..237	498.946	-1.73789	-3.33548	8.48098e-05	0.0149141	1
lnc_contig_9856	lnc_contig_9856	1..264	1716.14	-1.71738	-3.28838	3.9911e-06	0.0010066	0.0765015
lnc_contig_6996	lnc_contig_6996	1..255	2883.51	-1.7152	-3.28342	5.14359e-05	0.00957207	0.985923
lnc_contig_25040	lnc_contig_25040	1..345	390.752	-1.71129	-3.27453	6.73734e-08	2.53218e-05	0.00129141
lnc_contig_12175	lnc_contig_12175	1..1216	18.1559	-1.70371	-3.25738	0.000123771	0.0208108	1
lnc_contig_4056	lnc_contig_4056	1..506	194.179	-1.6963	-3.24069	2.13508e-06	0.000584645	0.0409251
lnc_contig_2982	lnc_contig_2982	1..293	79.6426	-1.69551	-3.23891	2.05219e-05	0.00432269	0.393365
lnc_contig_10231	lnc_contig_10231	1..367	68.2826	-1.68725	-3.22042	3.70669e-05	0.00717675	0.710498
lnc_contig_49092	lnc_contig_49092	1..229	59.9502	-1.68227	-3.20933	1.3469e-05	0.00300202	0.258174
lnc_contig_85481	lnc_contig_85481	1..342	222.614	-1.68163	-3.2079	1.67605e-06	0.000476346	0.0321266
lnc_contig_11409	lnc_contig_11409	1..360	1226.57	-1.63902	-3.11454	3.48186e-05	0.00695211	0.667403
lnc_contig_13552	lnc_contig_13552	1..395	621.963	-1.63133	-3.09799	1.16053e-06	0.000353096	0.0222451
lnc_contig_4169	lnc_contig_4169	1..362	63.192	-1.60514	-3.04225	2.6482e-05	0.00545813	0.507606
lnc_contig_36555	lnc_contig_36555	1..406	76.5671	-1.60189	-3.03541	2.44575e-06	0.000642195	0.0468802
lnc_contig_98497	lnc_contig_98497	1..385	33.075	-1.59822	-3.0277	0.0001047	0.0180801	1
lnc_contig_36243	lnc_contig_36243	1..212	137.5	-1.59462	-3.02015	4.28638e-05	0.00813478	0.821613
lnc_contig_11277	lnc_contig_11277	1..344	33.7262	-1.59397	-3.01878	0.000116142	0.019701	1
lnc_contig_10145	lnc_contig_10145	1..220	5914.63	-1.55467	-2.93766	0.000137838	0.0227765	1
lnc_contig_588	lnc_contig_588	1..346	9446.64	-1.53729	-2.90249	0.000264025	0.0408132	1
lnc_contig_34343	lnc_contig_34343	1..447	23.7634	-1.53069	-2.88925	0.000302547	0.0449552	1
lnc_contig_40920	lnc_contig_40920	1..300	22.7903	-1.5232	-2.87428	4.79952e-06	0.00114996	0.0919971
lnc_contig_3076	lnc_contig_3076	1..201	104.836	-1.4993	-2.82705	0.000235672	0.0367265	1
lnc_contig_18683	lnc_contig_18683	1..336	28.2117	-1.49611	-2.82081	1.17176e-05	0.00267384	0.224603
lnc_contig_38676	lnc_contig_38676	1..681	21.5567	-1.49599	-2.82057	1.61621e-05	0.00344216	0.309795
lnc_contig_55492	lnc_contig_55492	1..292	26.0019	-1.45202	-2.7359	2.82531e-05	0.00576123	0.541556
lnc_contig_8144	lnc_contig_8144	1..2078	7.70131	-1.41017	-2.65769	8.72547e-05	0.0152045	1
lnc_contig_51862	lnc_contig_51862	1..334	23.8805	-1.37214	-2.58854	1.39275e-05	0.00306854	0.266963
lnc_contig_26138	lnc_contig_26138	1..443	65.7626	-1.363	-2.57219	6.69904e-05	0.0122293	1
lnc_contig_16802	lnc_contig_16802	1..306	414.329	-1.25104	-2.38013	1.44746e-06	0.00042827	0.0277448
lnc_contig_51962	lnc_contig_51962	1..432	27.2958	-1.06304	-2.08932	0.000220424	0.035209	1
lnc_contig_21298	lnc_contig_21298	1..212	80.7363	1.09834	2.14108	0.000232465	0.0367265	1
lnc_contig_12253	lnc_contig_12253	1..457	82.5108	1.22572	2.33872	2.25603e-06	0.00060233	0.0432435
lnc_contig_54305	lnc_contig_54305	1..267	52.1769	1.25041	2.37909	8.18687e-05	0.0145302	1
lnc_contig_64792	lnc_contig_64792	1..533	19.3252	1.27034	2.41218	0.000295656	0.0448336	1
lnc_contig_29581	lnc_contig_29581	1..1128	14.2051	1.34079	2.5329	2.10459e-05	0.00438486	0.403407
lnc_contig_67229	lnc_contig_67229	1..429	31.7867	1.42278	2.68101	3.62705e-05	0.00709422	0.695233
lnc_contig_10342	lnc_contig_10342	1..458	39.7948	1.63037	3.09593	6.58384e-05	0.0121345	1
lnc_contig_53882	lnc_contig_53882	1..445	16.8287	2.00977	4.02719	0.000184456	0.0297114	1
lnc_contig_89756	lnc_contig_89756	1..1118	25.6529	8.18431	290.886	1.51179e-05	0.00329296	0.28978
